# Supplementary material for: Blue Light Acts as a Double-Edged Sword in Regulating Sexual Development of Hypocrea jecorina (Trichoderma reesei)
Source: PLoS One. 2012 Sep 18;7(9):e44969. doi: 10.1371/journal.pone.0044969 (PMC3445611; doi:10.1371/journal.pone.0044969)
Supplement: Table S1 — 193 genes were at least two-fold down-regulated (p value <0.05) under 4 sexually potent conditions (i.e., W-12L12D, W-12D12L, W-24D and E-24D) in comparison with those under the four sexually impotent conditions (i.e., E-12D12L, E-12L12D, E-24L and W-24L). (XLS) [file pone.0044969.s001.xls]

## Sheet: SW vs E24DD(down)
# Notes : Entities from the selected region(s) of the Venn diagram:
#EL1 ^ EL2 ^ EL3 ^ EL4
#
#EL1 : [W-12L12D] Vs [AE] P <= 0.05 FC >=2.0(down)
# Source Experiment : All_data_3repeats(quantile_median)
# Source Organism : None
# Source Technology : Generic.SingleColor.lab229_Nimblegen_expression
#
#EL2 : [W-12L12D] Vs [AE] P <= 0.05 FC >=2.0(down)
# Source Experiment : All_data_3repeats(quantile_median)
# Source Organism : None
# Source Technology : Generic.SingleColor.lab229_Nimblegen_expression
#
#EL3 : [W-24D] Vs [AE] P <= 0.05 FC >=2.0(down)
# Source Experiment : All_data_3repeats(quantile_median)
# Source Organism : None
# Source Technology : Generic.SingleColor.lab229_Nimblegen_expression
#
#EL4 : [E_24D] Vs [AE] P <= 0.05 FC >=2.0(down)
# Source Experiment : All_data_3repeats(quantile_median)
# Source Organism : None
# Source Technology : Generic.SingleColor.lab229_Nimblegen_expression
#
#
# Technology : Generic.SingleColor.lab229_Nimblegen_expression
# Owner : gxuser
# Created On : Tue May 29 15:15:42 CST 2012
Annotation	SEQ_ID	p ( [W-12D12L] Vs [AE] P <= 0.05 FC >=2.0(down) )	FC (abs) ( [W-12D12L] Vs [AE] P <= 0.05 FC >=2.0(down) )	Regulation ( [W-12D12L] Vs [AE] P <= 0.05 FC >=2.0(down) )	p ( [W-12L12D] Vs [AE] P <= 0.05 FC >=2.0(down) )	FC (abs) ( [W-12L12D] Vs [AE] P <= 0.05 FC >=2.0(down) )	Regulation ( [W-12L12D] Vs [AE] P <= 0.05 FC >=2.0(down) )	p ( [W-24D] Vs [AE] P <= 0.05 FC >=2.0(down) )	FC (abs) ( [W-24D] Vs [AE] P <= 0.05 FC >=2.0(down) )	Regulation ( [W-24D] Vs [AE] P <= 0.05 FC >=2.0(down) )	p ( [E-24D] Vs [AE] P <= 0.05 FC >=2.0(down) )	FC (abs) ( [E-24D] Vs [AE] P <= 0.05 FC >=2.0(down) )	Regulation ( [E-24D] Vs [AE] P <= 0.05 FC >=2.0(down) )	6174-421356-425-E12L12D-A01_532.calls(normalized)	6175-421356-400-E12L12D-A02_532.calls(normalized)	6176-421356-400-E24L-A03_532.calls(normalized)	6183-421446-400-1-2envl_12L12DA02_532.calls(normalized)	6184-421446-400-1-2envl_24LA03_532.calls(normalized)	6191-421464-400-1-2envl_12L12DA02_532.calls(normalized)	6194-421468-400-1-2envl_24L-0511A01_523.calls(normalized)	6196-421468-400-1-2envl_12L12D-0511A03_523.calls(normalized)	6197-421468-425-1-2envl_12L12D-0509A04_523.calls(normalized)	6177-421356-400-E24D-A04_532.calls(normalized)	6185-421446-400-1-2envl_24DA04_532.calls(normalized)	6193-421464-400-1-2envl_24DA04_532.calls(normalized)	6171-421038-450-W12L12D-A02_532.calls(normalized)	6179-421416-400-1-2_12L12DA02_532.calls(normalized)	6187-421461-400-1-2_12L12DA02_532.calls(normalized)	6170-421038-400-W12L12D-A01_532.calls(normalized)	6178-421416-400-1-2_12L12DA01_532.calls(normalized)	6195-421468-400-1-2_12L12D-0511A02_523.calls(normalized)	6173-421038-400-W24D-A04_532.calls(normalized)	6181-421416-400-1-2_24DA04_532.calls(normalized)	6189-421461-400-1-2_24DA04_532.calls(normalized)	FILTERED_PROBE_PAIRS	GENE_EXPR_OPTION	GENE_INFO	PROBE_PAIRS
unknown gene	TRIRE2_121135	2.3077e-08	45.2315	down	3.50482e-11	100.755	down	1.68581e-13	140.088	down	2.20637e-13	125.988	down	5.73164	5.40662	5.20456	5.77751	5.59368	5.44628	5.32395	5.15206	5.66536	-1.52382	-1.40354	-1.57019	1.20459	-0.403442	-0.865027	-0.510942	-1.48005	-1.53923	-1.73105	-1.59094	-1.63469	7	BLOCK1	jgi|Trire2|121135|estExt_fgenesh5_pg.C_60059	7
peptide pheromone precursor HPP1 [Hypocrea jecorina]	TRIRE2_34493	1.00215e-09	37.2496	down	2.32286e-11	63.9938	down	2.6111e-16	150.151	down	1.38739e-14	117.949	down	4.03293	4.08875	4.18734	3.8631	4.03293	4.12815	4.12815	4.03293	3.98912	-3.09283	-2.51962	-2.87246	-0.325203	-1.28509	-1.88603	-1.81275	-1.41731	-2.60838	-3.33479	-3.02812	-3.16676	7	BLOCK1	jgi|Trire2|34493|gw1.28.166.1	7
gi|85077996|ref|XP_956091.1| hypothetical protein [Neurospora crassa OR74A]	TRIRE2_107855	1.2886e-05	7.97627	down	0.00178355	2.86282	down	1.20507e-08	81.4581	down	8.5236e-09	72.1454	down	1.71034	0.481438	1.12133	0.6115	0.420779	0.47576	0.285548	1.51245	1.61395	-5.63217	-5.05148	-5.09048	-1.64682	-2.68783	-1.90812	-0.990403	-0.575268	-0.24227	-4.80447	-5.70135	-5.79378	7	BLOCK1	jgi|Trire2|107855|fgenesh5_pg.C_scaffold_10000245	7
A homolog of spindle pole body-associated protein (SNAD), affects septation and conidiation in Aspergillus nidulans	TRIRE2_107856	0.000896853	64.5779	down	0.00137263	50.6989	down	0.000838231	66.783	down	0.000793288	69.0378	down	7.06036	2.92454	6.44785	1.64305	5.6767	2.43516	6.17599	7.05362	6.71333	-1.08664	-1.05281	-0.811627	-1.08719	-0.992041	-0.582809	-0.234254	-0.912726	-0.467806	-0.864839	-1.08382	-0.858707	7	BLOCK1	jgi|Trire2|107856|fgenesh5_pg.C_scaffold_10000246	7
Conidiation-specific protein 6, Neurospora crassa	TRIRE2_34312	1.6975e-05	19.3126	down	0.00451239	4.28157	down	1.83898e-06	42.2723	down	2.07806e-06	40.3568	down	2.1808	0.755688	1.46636	2.34032	1.36373	0.468969	-0.0145016	1.86541	2.71919	-4.04453	-3.93078	-3.64692	-3.23479	-2.58327	-2.61436	-1.07759	0.0650978	-0.89994	-4.15634	-3.86304	-3.80356	7	BLOCK1	jgi|Trire2|34312|gw1.10.338.1	7
unkown gene	TRIRE2_110855	8.09827e-07	33.73	down	4.98601e-07	38.9809	down	4.2812e-07	40.8883	down	4.52007e-07	40.2249	down	5.56515	5.59742	4.26725	3.31544	4.79609	5.30203	5.80713	4.8822	4.74372	-0.309268	-0.464403	-0.457569	0.089932	-0.453577	-0.105422	-0.239804	-0.501789	-0.353692	-0.431941	-0.465639	-0.40446	7	BLOCK1	jgi|Trire2|110855|fgenesh5_pg.C_scaffold_22000168	7
Glucose-repressible gene protein, Neurospora crassa grg-1	TRIRE2_64667	6.93217e-07	17.4437	down	7.85453e-05	4.92646	down	1.69311e-08	45.3345	down	7.5021e-08	36.9024	down	1.61752	0.75355	1.61969	1.05264	1.79973	0.497492	1.65628	0.959486	2.07136	-4.39124	-3.11479	-4.10166	-2.021	-3.04442	-3.29923	-1.40491	-1.15322	-0.334274	-3.70954	-4.46347	-4.32536	7	BLOCK1	jgi|Trire2|64667|e_gw1.14.513.1	7
Conidiation-specific protein 10, Neurospora crassa	TRIRE2_5084	0.000804456	3.28664	down	0.00801117	2.48052	down	1.44942e-07	69.5266	down	5.59099e-07	31.718	down	0.959819	0.284713	1.03241	0.821228	0.932629	0.104103	0.635838	0.821228	0.985061	-4.98201	-2.70862	-5.07871	-0.372325	-0.417005	-2.16817	-0.104104	0.264697	-1.90017	-4.08339	-5.14071	-6.94204	7	BLOCK1	jgi|Trire2|5084|fgenesh1_pm.C_scaffold_19000028	7
Glutelin	TRIRE2_72183	2.49066e-06	23.0551	down	1.08353e-08	34.9754	down	2.13089e-07	23.7888	down	2.1164e-08	30.0819	down	4.58967	4.70095	4.00824	3.94106	5.00487	4.45895	5.2842	3.80679	4.41363	-0.575555	-0.0657701	-0.688367	1.35377	-0.501856	-1.03017	-0.429478	-0.653459	-0.899078	-0.159394	0.663577	-0.818028	7	BLOCK1	jgi|Trire2|72183|kg2.C_scaffold_2000096	7
unknown gene	TRIRE2_67509	0.000492722	16.3185	down	2.08657e-05	26.6409	down	1.14556e-05	31.108	down	1.2442e-05	28.7108	down	5.16556	2.74438	4.20777	3.45076	4.14725	2.54544	3.60513	5.2227	5.134	-0.830837	-0.773068	-0.852336	1.98195	-0.950309	-1.04261	-1.06987	-0.0558424	-1.00667	-0.55372	-1.01069	-1.23891	7	BLOCK1	jgi|Trire2|67509|e_gw1.21.295.1	7
unknown gene	TRIRE2_110711	0.000176198	9.68777	down	1.94071e-05	10.1847	down	2.71959e-07	30.647	down	3.85493e-07	26.981	down	2.35569	3.89222	3.49183	2.3654	2.98169	2.2702	2.73058	1.63603	2.78737	-2.15588	-1.8197	-2.1157	0.803664	-0.60862	-1.8532	-0.52249	-0.0731039	-1.27907	-2.33145	-1.99326	-2.31798	7	BLOCK1	jgi|Trire2|110711|fgenesh5_pg.C_scaffold_22000024	7
Yeast AQY1 (aquaporin, water channel) Spore-specific water channel that mediates the transport of water across cell membranes, developmentally controlled; may play a role in spore maturation	TRIRE2_82321	1.24572e-05	16.5786	down	1.28753e-05	15.9098	down	2.43644e-06	27.6043	down	3.40213e-06	25.202	down	4.29791	2.44066	3.12372	4.20137	2.98604	4.09108	2.98487	4.65959	4.69883	-0.80736	-0.749696	-1.24799	0.0367212	-0.399486	-0.629623	-0.290358	-0.487097	-0.0367212	-1.07556	-0.911128	-1.21242	7	BLOCK1	jgi|Trire2|82321|estExt_GeneWisePlus.C_350025	7
phr1, DNA photolyase, class I, rapidly regulated by blue light in T. harzianum	TRIRE2_107680	9.30772e-06	20.1202	down	0.00131712	3.04403	down	2.13176e-07	23.4767	down	1.48944e-07	23.7441	down	2.08298	0.993271	2.10096	0.811279	1.35485	0.928969	2.11095	2.24851	1.94134	-3.02378	-3.05664	-2.77038	-4.23029	-2.01941	-1.88431	0.0402851	-0.320411	0.319875	-2.60504	-3.30789	-2.88883	7	BLOCK1	jgi|Trire2|107680|fgenesh5_pg.C_scaffold_10000070	7
Cytochrome c heme-binding site	TRIRE2_105313	8.738e-05	10.6133	down	0.000159858	7.79081	down	6.75589e-07	28.1879	down	9.37168e-07	23.1541	down	1.36031	3.32705	3.3242	2.90476	2.51354	2.34001	2.28197	1.39966	2.44562	-1.99616	-2.02273	-2.28166	0.103458	-0.907414	-2.12042	0.0253849	-0.0253839	-1.58628	-2.6396	-1.96736	-2.545	7	BLOCK1	jgi|Trire2|105313|fgenesh5_pg.C_scaffold_5000098	7
hypothetical DNA photolyase, N-terminal, class 1, FAD-binding; related to Gloeobacter violaceus Cryptochrome DASH	TRIRE2_77473	0.000974679	7.96385	down	0.00241965	5.47022	down	1.19152e-05	28.0688	down	1.77103e-05	23.1528	down	3.03511	1.37784	3.12599	0.664937	1.95205	0.593177	2.40757	3.02781	2.4677	-2.63388	-2.32321	-2.42487	0.0756559	-1.68303	-1.15564	-0.127253	-0.0756559	-0.934495	-2.3521	-2.77226	-3.09093	7	BLOCK1	jgi|Trire2|77473|estExt_GeneWisePlus.C_80225	7
unknown gene	TRIRE2_61642	1.01397e-05	10.6584	down	6.75621e-05	5.43616	down	2.25817e-07	24.9722	down	3.50938e-07	21.5791	down	2.82491	1.73976	2.83087	1.33481	1.92008	1.60342	2.87813	2.92043	2.36868	-2.28714	-2.19983	-2.00068	-0.600381	-1.846	-0.988354	-0.196177	-0.243592	-0.080966	-2.53033	-2.25305	-2.33636	7	BLOCK1	jgi|Trire2|61642|e_gw1.9.125.1	7
AMP-dependent synthetase and ligase	TRIRE2_110663	5.40243e-05	7.56789	down	0.000386814	9.37305	down	6.23306e-09	79.5192	down	0.00030381	21.2689	down	1.60066	2.28644	2.19514	2.34491	1.58606	2.83882	1.97269	3.11105	1.83751	0.701414	-3.90551	-3.43683	-1.90439	-0.111862	-0.152325	-3.09446	-0.0985565	0.0985575	-4.65326	-4.14063	-3.55471	7	BLOCK1	jgi|Trire2|110663|fgenesh5_pg.C_scaffold_21000129	7
unknown gene	TRIRE2_123976	0.000164927	6.82108	down	0.00116817	4.6434	down	1.89592e-06	19.1553	down	1.50225e-06	19.4753	down	1.65437	3.5793	2.152	2.32606	1.32845	2.03133	1.60103	1.19383	1.83511	-2.50465	-2.18044	-2.26514	0.0309992	-1.16812	-1.27239	0.732519	-0.843241	-0.634331	-2.52145	-1.91105	-2.44601	7	BLOCK1	jgi|Trire2|123976|estExt_fgenesh5_pg.C_290079	7
Coenzyme A transferase	TRIRE2_50616	2.92806e-06	15.4145	down	1.07238e-06	20.1151	down	1.87261e-06	15.7827	down	1.26653e-06	17.2151	down	4.22819	3.57037	4.95703	2.68606	3.5469	3.14072	3.98274	3.60738	4.2715	-0.397856	-0.287924	-0.300736	-0.594423	-0.215166	0.301235	-0.679604	-0.841538	-0.139172	-0.0619135	-0.450614	-0.0980024	7	BLOCK1	jgi|Trire2|50616|estExt_Genewise1.C_180149	7
Isoflavone reductase	TRIRE2_62359	0.00397673	11.4098	down	0.00310136	10.9817	down	0.00196001	13.0388	down	0.00121909	15.5957	down	3.81612	-0.0261383	2.08185	2.5771	3.65304	1.42941	3.07955	4.78712	3.97828	-0.982315	-0.963125	-1.48501	-1.85096	0.357387	-0.584246	-0.238407	-0.615358	-1.05854	-0.702456	-0.642604	-1.31038	7	BLOCK1	jgi|Trire2|62359|e_gw1.10.617.1	7
Glycoside Hydrolase Family 64; candidate b-1,3-glucanase	TRIRE2_123639	0.000137744	13.6561	down	0.000101863	15.0599	down	9.23546e-05	15.5409	down	0.00010051	15.1148	down	4.32397	6.02234	2.57504	3.97453	3.18509	4.19987	3.18759	2.70339	4.10949	-0.0334601	-0.162129	-0.130994	0.173356	-0.0493364	-0.0113349	-0.0968938	-0.0218945	-0.192034	-0.178602	-0.0924034	-0.175902	7	BLOCK1	jgi|Trire2|123639|estExt_fgenesh5_pg.C_240095	7
GCN5-related N-acetyltransferase	TRIRE2_56587	0.000466678	7.82336	down	0.000212474	9.36681	down	5.18161e-05	15.8752	down	8.20828e-05	13.897	down	2.45686	1.56988	1.82636	4.11364	2.92881	3.97473	1.80414	3.40317	2.98672	-1.17114	-0.26805	-1.59615	0.416349	-0.445424	-0.519515	-0.141606	-0.35121	-0.835086	-1.53132	-0.466523	-1.61348	7	BLOCK1	jgi|Trire2|56587|e_gw1.3.471.1	7
unknown gene	TRIRE2_69303	4.23519e-05	8.42011	down	0.000118936	6.45412	down	4.31922e-06	12.7767	down	2.56738e-06	13.8076	down	3.05107	1.53804	2.86759	1.75595	2.54031	1.16305	2.65396	2.63893	2.44107	-1.65454	-1.11814	-1.70616	0.0560245	-1.03034	-1.36388	-0.0560236	0.0901604	-1.22147	-1.01003	-1.24325	-1.88971	7	BLOCK1	jgi|Trire2|69303|e_gw1.28.270.1	7
unknown gene	TRIRE2_108586	0.00316085	7.53557	down	0.00163481	9.06391	down	0.00034895	15.0218	down	0.000465363	13.5983	down	4.26468	1.70748	0.370016	3.15052	2.31139	2.00761	1.9495	3.24451	4.04271	-1.42409	-1.0007	-1.18847	0.24277	-0.879788	-0.421328	-0.609294	-0.24277	-1.00553	-1.13469	-1.45809	-1.45137	7	BLOCK1	jgi|Trire2|108586|fgenesh5_pg.C_scaffold_12000205	7
unknown gene	TRIRE2_106181	0.000351748	2.91437	down	1.41051e-05	4.4452	down	2.82393e-08	17.8213	down	6.77945e-07	13.5712	down	1.72285	0.75889	1.37902	1.26127	0.920943	1.05559	1.55681	1.4847	2.11731	-3.24351	-2.26721	-1.69091	0.391644	-0.517436	-0.417971	-0.911338	-1.08963	-0.369982	-3.15392	-2.47065	-2.75623	7	BLOCK1	jgi|Trire2|106181|fgenesh5_pg.C_scaffold_6000407	7
Leucine-rich repeat, ribonuclease inhibitor type	TRIRE2_77593	0.0023392	6.54975	down	0.00135657	7.78098	down	8.0399e-05	13.5525	down	8.73373e-05	13.449	down	2.55488	1.28457	0.0765219	3.04832	2.4171	1.53113	1.10731	1.65814	2.7264	-1.56651	-1.57511	-2.63854	-0.30859	-0.0765219	-2.28108	0.19678	-1.36288	-2.24563	-2.23139	-1.28224	-2.29972	7	BLOCK1	jgi|Trire2|77593|estExt_GeneWisePlus.C_80501	7
unknown gene	TRIRE2_57643	5.09444e-06	4.03789	down	0.000364677	3.31083	down	7.80991e-08	20.0816	down	6.44614e-09	13.3601	down	1.80918	1.69583	1.83068	1.73372	1.83413	1.16714	2.09202	1.14178	2.01784	-1.93616	-2.27793	-1.89804	-0.570939	0.118896	-0.481316	-0.998939	0.683867	0.240931	-3.24292	-2.92676	-1.70627	7	BLOCK1	jgi|Trire2|57643|e_gw1.4.886.1	7
Aspergillus oryzae phospho-2-dehydro-3-deoxyheptonate aldolase	TRIRE2_67290	0.000457364	4.67146	down	0.00229541	6.17533	down	4.46046e-07	37.1771	down	0.000425456	12.61	down	0.968353	2.03998	1.95283	1.48331	1.20321	2.31105	1.27865	3.06113	0.834199	0.202322	-3.18548	-2.94209	-0.650108	-0.695497	-0.281778	-2.81057	-0.168995	0.144258	-4.06728	-3.45498	-3.08252	7	BLOCK1	jgi|Trire2|67290|e_gw1.21.97.1	7
Neurospora crassa OR74A L-galactono-gamma-lactone oxidase [Q7SGY1]	TRIRE2_5135	1.69777e-05	8.99707	down	0.000339348	4.83374	down	4.20219e-06	14.417	down	7.62512e-06	12.5957	down	2.66126	1.64646	2.86354	1.35454	1.55877	1.71288	2.75317	3.1944	2.25716	-1.04857	-2.08139	-1.16724	-0.639486	-1.3044	-0.89709	-0.142287	-0.49684	0.487104	-2.19416	-1.47119	-1.21636	7	BLOCK1	jgi|Trire2|5135|fgenesh1_pm.C_scaffold_20000001	7
RTA1 like protein	TRIRE2_106356	8.52591e-07	21.5793	down	0.000521108	4.06063	down	5.01137e-06	11.1358	down	3.61185e-06	12.305	down	3.02681	1.49214	2.19258	1.52661	2.14535	1.43451	2.82402	2.70359	2.87272	-1.62211	-0.987363	-1.51459	-1.75394	-2.77341	-2.02794	0.14439	-0.14439	0.674328	-1.5833	-0.967432	-1.14121	7	BLOCK1	jgi|Trire2|106356|fgenesh5_pg.C_scaffold_7000157	7
hypothetical protein [Neurospora crassa OR74A] >gi|32409937|	TRIRE2_60890	0.000278406	6.93679	down	7.43648e-05	7.25354	down	5.35305e-06	12.8609	down	6.48865e-06	11.9948	down	2.84715	1.25665	2.9362	1.91643	2.0793	1.1087	2.24989	2.95563	2.51295	-1.27853	-1.17763	-1.67587	0.109968	-0.109968	-1.76183	-0.304196	-0.354306	-1.29658	-1.16262	-1.77361	-1.49754	7	BLOCK1	jgi|Trire2|60890|e_gw1.8.211.1	7
Flavoprotein monooxygenase	TRIRE2_23083	0.00011688	5.83887	down	8.08056e-06	7.4285	down	6.2428e-07	14.4052	down	1.71061e-06	10.693	down	2.08217	3.09175	2.74492	1.49778	2.27013	1.53494	2.0576	1.38387	2.10269	-1.4403	-1.15448	-1.40571	0.467712	-0.845396	-1.00411	-0.88936	-0.582844	-0.951726	-1.51286	-1.93643	-1.84099	7	BLOCK1	jgi|Trire2|23083|estExt_fgenesh1_pm.C_220013	7
Myb, DNA-binding	TRIRE2_34221	0.00358313	4.27819	down	7.00586e-05	4.80771	down	1.69881e-06	10.0348	down	1.31385e-06	10.6093	down	2.30661	1.85741	2.37308	1.15672	1.42771	1.12591	2.47183	2.42954	2.23867	-1.59069	-1.35688	-1.47839	1.52897	-0.757379	-1.26676	-0.744328	-0.0518122	-0.204077	-1.56273	-1.25623	-1.36603	7	BLOCK1	jgi|Trire2|34221|gw1.28.161.1	7
unknown gene	TRIRE2_107055	0.000266196	11.1528	down	0.00270719	5.47779	down	0.00015186	12.1186	down	0.000205894	10.4107	down	2.95484	2.00377	2.52116	0.101787	1.10759	2.00899	2.64745	3.14369	1.76135	-1.30869	-1.93281	-0.814942	-2.36462	-1.4599	-0.529938	-0.46512	-1.21101	0.398895	-1.30452	-2.38188	-1.02752	7	BLOCK1	jgi|Trire2|107055|fgenesh5_pg.C_scaffold_8000334	7
Zinc-containing alcohol dehydrogenase superfamily	TRIRE2_123787	0.00269958	8.63913	down	0.00268729	4.92531	down	7.41047e-05	13.253	down	0.000172424	10.356	down	1.9929	1.34676	0.735963	3.44739	1.85283	1.98603	1.00341	2.44871	3.46971	-1.27885	-1.13938	-1.60441	-3.14575	-0.131973	0.039628	-0.267955	-0.0396271	-0.498498	-1.58182	-1.63963	-1.86873	7	BLOCK1	jgi|Trire2|123787|estExt_fgenesh5_pg.C_260089	7
unknown gene	TRIRE2_111442	0.00416791	5.39434	down	0.000103803	9.45383	down	7.88097e-05	10.1875	down	7.27959e-05	10.2951	down	3.42956	3.40462	3.3126	3.52511	1.70688	2.93215	1.30878	3.36614	3.82753	-0.244953	-0.493528	-0.415374	2.10183	-0.0472851	-0.411102	-0.309605	-0.00780964	-0.467496	-0.617846	-0.284585	-0.205985	7	BLOCK1	jgi|Trire2|111442|fgenesh5_pg.C_scaffold_27000013	7
Multicopper oxidase, type 1	TRIRE2_5119	0.0060973	9.46882	down	0.00612842	7.60033	down	0.0449904	4.18906	down	0.00242678	10.1974	down	2.85377	2.93244	2.49634	2.33623	0.0829849	2.51176	-0.843304	2.3064	2.94301	-1.12479	-1.002	-2.05038	-2.6951	0.371577	-1.53282	-0.471364	-0.592245	-1.84137	1.17676	-0.0829849	-1.42045	7	BLOCK1	jgi|Trire2|5119|fgenesh1_pm.C_scaffold_19000063	7
S-adenosylmethionine-dependent methyltransferase activity	TRIRE2_110660	0.0010799	3.80586	down	0.00317844	3.75357	down	1.57272e-07	38.0652	down	0.00134705	9.90247	down	0.438237	1.38255	1.13741	1.42811	0.975523	1.7314	0.69179	2.12224	0.652355	0.491306	-3.41332	-3.48148	-1.7993	-0.341375	-0.12412	-2.16386	0.124119	-0.165177	-5.00837	-3.80141	-3.42155	7	BLOCK1	jgi|Trire2|110660|fgenesh5_pg.C_scaffold_21000126	7
Cytochrome P450	TRIRE2_68705	3.9227e-07	37.9258	down	6.96716e-07	32.3178	down	4.57469e-05	9.88127	down	2.67356e-05	9.537	down	3.50871	3.12004	4.3451	1.94526	2.96333	2.47213	4.07604	3.25173	3.05789	-0.35602	0.0440826	0.131401	-2.06279	-2.37332	-1.71915	-2.27823	-1.42718	-1.75729	-0.815488	0.525553	-0.0440826	7	BLOCK1	jgi|Trire2|68705|e_gw1.26.23.1	7
Major facilitator superfamily	TRIRE2_27181	2.67277e-07	9.58531	down	6.37193e-07	9.618	down	7.66775e-07	10.3359	down	1.4918e-07	9.38099	down	3.24316	2.46959	2.93173	1.91461	2.77804	2.42125	2.93173	3.00854	2.74578	-0.517291	-0.226856	-0.796932	-0.293693	-0.293081	-1.04756	-0.521481	0.0347157	-1.1623	-0.835615	0.100931	-1.22595	7	BLOCK1	jgi|Trire2|27181|gw1.21.59.1	7
unknown gene	TRIRE2_59152	0.00568663	4.49739	down	0.00344704	4.60856	down	0.000184627	8.3272	down	0.000175026	9.37988	down	1.78684	0.38535	1.75782	1.7883	1.79994	0.242602	0.435383	1.5126	2.41338	-1.69396	-0.966672	-2.98734	0.105332	-0.184005	-2.38785	-0.286503	-0.105332	-2.18037	-1.40223	-1.05493	-2.67559	7	BLOCK1	jgi|Trire2|59152|e_gw1.6.342.1	7
Major facilitator superfamily	TRIRE2_60889	0.00771876	4.0043	down	1.16895e-06	8.6119	down	7.77211e-07	9.20665	down	6.99081e-07	9.27006	down	3.32351	3.82695	3.23559	2.18039	2.53555	3.04271	3.28442	2.68817	2.83874	-0.225852	-0.15772	-0.268815	3.02944	0.0550776	-0.103817	-0.0825782	0.0891294	-0.340198	-0.238916	-0.0550771	-0.328688	7	BLOCK1	jgi|Trire2|60889|e_gw1.8.677.1	7
Glycoside hydrolase, family 65; alpha,alpha-trehalose glucohydrolase	TRIRE2_123456	4.73872e-05	7.54671	down	5.84458e-05	8.72439	down	0.000366841	6.16702	down	4.10811e-05	8.85154	down	2.5774	2.7763	2.66311	2.22874	2.38988	1.35166	1.87995	0.916509	2.65529	-1.19085	-0.108097	-1.65923	-0.0510216	-1.06932	-1.1476	0.0510225	-1.30045	-1.64612	-0.144038	0.388495	-1.63857	7	BLOCK1	jgi|Trire2|123456|estExt_fgenesh5_pg.C_220028	7
unknown gene	TRIRE2_110197	0.000134131	6.12399	down	0.00139846	3.53149	down	3.68868e-05	8.36904	down	2.18967e-05	8.8147	down	2.18491	0.628176	1.42063	2.18665	1.75457	0.553181	1.45154	2.02709	2.43211	-1.48261	-1.12616	-1.93135	-1.14478	-0.371738	-1.44728	0.0500441	-0.050045	-0.581205	-1.57584	-0.819853	-1.91987	7	BLOCK1	jgi|Trire2|110197|fgenesh5_pg.C_scaffold_19000082	7
unknown gene	TRIRE2_104206	0.00154475	4.21566	down	1.62269e-06	6.62361	down	6.04085e-07	8.88752	down	5.50852e-07	8.69422	down	2.37049	2.72517	3.08451	2.41104	2.85875	2.4004	2.91936	1.62074	2.1201	-0.68825	-0.37741	-0.790989	1.9441	-0.576885	-0.0909681	-0.340778	-0.249846	-0.0887089	-0.325321	-0.864068	-0.762434	7	BLOCK1	jgi|Trire2|104206|fgenesh5_pg.C_scaffold_3000161	7
Glu/Leu/Phe/Val dehydrogenase	TRIRE2_73536	7.78363e-05	6.05498	down	0.000908282	4.51749	down	7.90667e-06	8.97036	down	4.57195e-06	8.65212	down	1.6102	2.19287	2.16977	0.723941	0.878759	1.39079	1.54767	1.89311	1.07044	-1.67084	-1.1054	-2.0704	-0.177588	-1.82875	-1.29551	0.636751	-1.17697	-1.49383	-1.59637	-1.02226	-2.38435	7	BLOCK1	jgi|Trire2|73536|estExt_GeneWisePlus.C_10096	7
Ste14: Isoprenylcysteine carboxyl methyltransferase	TRIRE2_31134	9.67072e-05	4.46538	down	5.15427e-06	6.52675	down	6.72961e-07	8.65354	down	4.45019e-07	8.58026	down	2.24826	1.75367	2.23656	1.83959	2.15877	1.58052	1.93991	1.604	2.24826	-1.36312	-0.34165	-1.72845	0.665636	0.0552607	-1.3274	-0.397722	-0.107079	-1.74445	-1.01998	-0.459509	-1.99054	7	BLOCK1	jgi|Trire2|31134|gw1.9.222.1	7
Glycosyltransferase sugar-binding region containing DXD motif	TRIRE2_120923	0.00624872	3.93273	down	0.0312528	3.01526	down	3.46026e-05	15.0513	down	0.000247326	8.41644	down	2.02179	2.21171	2.24593	2.12808	0.579017	1.6028	-0.297688	0.498957	1.55216	-1.75564	-1.33289	-1.95018	-0.754303	0.0606575	-1.05203	0.816175	-0.0606575	-1.35145	-2.16974	-2.64804	-2.73674	7	BLOCK1	jgi|Trire2|120923|estExt_fgenesh5_pg.C_50152	7
unknown gene	TRIRE2_122614	9.52009e-07	31.663	down	9.13668e-05	10.2879	down	0.000306479	7.93433	down	9.18234e-05	8.41441	down	2.99043	3.1493	3.90665	1.26305	2.94676	2.32322	3.45088	2.34735	2.79952	-0.857728	0.377487	-0.345965	-2.63007	-1.75982	-2.1719	-1.56079	0.345965	-0.481438	-0.961731	1.03311	-0.643323	7	BLOCK1	jgi|Trire2|122614|estExt_fgenesh5_pg.C_130245	7
unknown gene	TRIRE2_46035	2.51741e-06	8.41705	down	7.96219e-05	4.2497	down	4.12654e-06	8.51386	down	2.85248e-06	8.32888	down	2.45869	1.69343	2.30036	0.860293	1.71971	1.88817	2.56073	2.438	2.23772	-1.05625	-1.18666	-0.879103	-1.01616	-1.11747	-1.03395	-0.20972	-0.120598	0.120597	-1.45832	-1.08212	-0.676628	7	BLOCK1	jgi|Trire2|46035|estExt_Genewise1.C_40496	7
unknown gene	TRIRE2_66786	0.025458	4.55253	down	0.00302861	2.66294	down	5.3352e-06	8.92179	down	7.71176e-06	8.11764	down	1.16057	0.0272779	0.139928	0.451574	0.046093	0.738106	0.434943	1.66831	1.12862	-2.80284	-2.0921	-2.23643	-4.47907	0.111392	-0.260521	-0.974151	-1.04021	-0.292901	-2.93838	-2.18415	-2.41766	7	BLOCK1	jgi|Trire2|66786|e_gw1.19.180.1	7
unknown gene	TRIRE2_82628	0.000112056	18.2445	down	0.00145443	9.6613	down	4.30699e-05	25.2542	down	0.00147058	8.10961	down	2.96144	4.0139	3.8418	1.75738	3.76391	1.81065	4.44592	1.47497	3.01033	0.765367	-0.0103674	-0.787132	-1.6333	-1.46645	-0.441645	1.13627	-1.21355	-0.712609	-1.00449	-1.98574	-1.95836	7	BLOCK1	jgi|Trire2|82628|estExt_GeneWisePlus.C_460033	7
unknown gene	TRIRE2_123779	0.000167672	8.58614	down	1.13919e-06	15.3443	down	1.5079e-06	16.1943	down	7.41642e-05	8.04403	down	3.57908	1.98317	2.34066	2.23193	2.42994	2.44113	3.17648	3.6977	2.9221	-0.418794	0.791451	-1.12902	1.1472	-0.988894	-1.19693	-0.822145	-1.4936	-1.23574	-0.897622	-1.01197	-1.87524	7	BLOCK1	jgi|Trire2|123779|estExt_fgenesh5_pg.C_260074	7
fungal-type cell wall	TRIRE2_105763	0.00041291	8.60712	down	0.000343958	8.90364	down	0.00052983	7.79309	down	0.000559789	8.019	down	2.65273	3.76455	4.25523	1.12251	2.70913	2.89231	3.5501	2.12564	1.8481	-0.405773	0.269478	-0.5672	-0.239185	-0.743586	-0.0270462	-0.671345	-0.170311	-0.314756	-0.0712843	-0.375602	-0.132927	7	BLOCK1	jgi|Trire2|105763|fgenesh5_pg.C_scaffold_5000548	7
Tetracycline resistance protein; Major facilitator superfamily	TRIRE2_38341	0.000160035	6.14648	down	3.27603e-05	7.20364	down	1.85881e-05	8.20895	down	2.79101e-05	7.90829	down	1.92653	2.6057	1.98725	3.03378	1.0204	2.5712	1.36956	2.69917	2.55343	-0.402616	-1.09347	-0.86501	-0.83911	0.36289	-0.79405	-0.667192	-0.793541	-0.496436	-0.967254	-0.726661	-0.828672	7	BLOCK1	jgi|Trire2|38341|gw1.2.883.1	7
Tetracycline resistance protein; Major facilitator superfamily	TRIRE2_112115	0.00242943	8.11282	down	0.00554957	6.33966	down	0.004315	6.59645	down	0.00249362	7.89701	down	2.76433	2.42773	2.92811	-0.583268	3.10163	2.23149	3.40029	3.17615	3.45327	-0.446799	-0.659002	-0.204878	-0.602402	-0.802221	-0.0227499	0.314588	-0.697315	0.0227499	-0.245883	-0.0804524	-0.205495	7	BLOCK1	jgi|Trire2|112115|fgenesh5_pg.C_scaffold_33000013	7
Cyclin-like F-box	TRIRE2_104353	1.2249e-05	6.77375	down	0.00041586	2.75733	down	1.49837e-09	10.6832	down	5.63165e-08	7.73236	down	1.5901	1.98351	1.94137	1.89923	1.93433	1.64074	1.94085	1.14064	1.8086	-0.812377	-1.65432	-1.09291	-2.15024	-0.185712	-0.650785	-0.554795	0.958831	0.499279	-1.68154	-1.72493	-1.55223	7	BLOCK1	jgi|Trire2|104353|fgenesh5_pg.C_scaffold_3000308	7
Ctr copper transporter	TRIRE2_62716	0.00100149	3.54259	down	1.18448e-06	5.04407	down	4.19103e-08	8.8884	down	1.12024e-07	7.73052	down	1.87214	2.21988	1.50767	1.1772	1.99938	1.86151	1.92272	1.24882	1.85146	-1.33843	-0.9245	-1.3685	1.17585	-0.405622	-1.02438	-0.811893	-0.271557	-0.700051	-1.42855	-1.25569	-1.55127	7	BLOCK1	jgi|Trire2|62716|e_gw1.10.320.1	7
Neutral/alkaline nonlysosomal ceramidase	TRIRE2_54366	0.00237069	8.40808	down	0.00290236	7.21403	down	0.00204725	7.67899	down	0.00219908	7.56934	down	3.02861	1.76271	4.25748	0.327141	2.69242	1.59124	3.66037	3.21685	2.28631	-0.234107	-0.656079	-0.262609	0.475019	-1.26548	-0.817161	-0.00777721	-0.923953	-0.0129824	-0.529953	-0.328126	-0.356964	7	BLOCK1	jgi|Trire2|54366|e_gw1.1.181.1	7
HhH-GPD; base-excision repair	TRIRE2_30578	0.000688619	5.32106	down	0.00171655	4.0643	down	0.000216784	6.46022	down	0.000104294	7.55596	down	2.56576	0.785972	2.32011	1.91156	1.80768	0.414717	1.42842	2.36199	2.59634	-1.025	-0.942831	-1.3875	-0.0156231	-0.625149	-1.19686	-0.0871944	0.0156231	-0.599932	-1.13145	-0.50616	-1.03963	7	BLOCK1	jgi|Trire2|30578|gw1.18.130.1	7
unknown gene	TRIRE2_120362	0.000189524	6.78549	down	0.00575168	2.60259	down	7.33903e-05	4.67628	down	2.07364e-06	7.54688	down	0.841303	1.25541	1.73706	1.29123	1.52076	0.822733	1.35215	0.812612	1.76187	-2.04625	-0.873368	-2.02965	-2.97771	-0.119627	-1.39164	0.84133	0.119628	-1.30242	-0.264575	-0.662188	-1.95094	7	BLOCK1	jgi|Trire2|120362|estExt_fgenesh5_pg.C_30165	7
unknown gene	TRIRE2_122952	7.9631e-05	3.55441	down	0.000209599	4.11046	down	1.13093e-07	12.6228	down	1.73482e-06	7.51513	down	1.92573	1.32958	1.7447	1.00642	0.999191	1.60396	2.2655	2.12644	1.82162	-1.50584	-1.44981	-0.832687	0.0365047	-0.528263	-0.0560207	-1.17691	-0.409161	0.409222	-2.07557	-2.12271	-1.83453	7	BLOCK1	jgi|Trire2|122952|estExt_fgenesh5_pg.C_160208	7
RNA-binding region RNP-1 (RNA recognition motif)	TRIRE2_63837	4.64852e-05	4.04352	down	3.82076e-05	5.05308	down	2.54126e-06	7.15454	down	1.64373e-06	7.43506	down	2.3861	2.13314	1.46844	1.75131	1.00817	2.17843	1.43545	2.43684	1.69414	-1.17733	-1.03189	-0.97647	-0.408274	0.0143013	-0.155519	-1.1416	-0.326337	-0.0462112	-1.2753	-0.762308	-0.981624	7	BLOCK1	jgi|Trire2|63837|e_gw1.12.393.1	7
unknown gene	TRIRE2_108802	0.000113681	7.42885	down	8.36577e-05	7.96508	down	0.000218015	6.40918	down	0.000120621	7.35715	down	3.00385	3.27023	2.82622	1.09712	2.99555	3.6401	2.98728	1.74818	2.89656	0.0396957	-0.318155	-0.203955	-0.326081	-0.0396957	-0.158612	-0.277034	-0.324827	-0.224179	0.0423632	0.258226	-0.185985	7	BLOCK1	jgi|Trire2|108802|fgenesh5_pg.C_scaffold_13000148	7
2OG-Fe(II) oxygenase superfamily	TRIRE2_123431	0.00464257	3.22863	down	0.00271075	3.67931	down	3.70024e-08	39.5435	down	0.00131254	7.18259	down	0.264517	0.763159	0.633415	1.18074	0.726653	1.48144	0.787261	1.68326	0.662706	0.333799	-2.99322	-3.14638	-2.25132	-0.170722	0.076992	-2.48799	-0.259048	-0.163557	-5.29837	-3.99368	-3.89634	7	BLOCK1	jgi|Trire2|123431|estExt_fgenesh5_pg.C_210125	7
ABC transporter	TRIRE2_82327	0.00353628	2.62111	down	0.000618065	3.07688	down	1.58974e-07	16.1367	down	1.32084e-05	7.00209	down	1.07587	0.656488	1.33939	0.00298786	0.493448	0.774173	1.4693	1.63046	0.771397	-2.26804	-2.20625	-1.21124	0.0622587	-1.21989	-0.275071	-0.944903	-0.932089	-0.24957	-3.30367	-2.93915	-3.05618	7	BLOCK1	jgi|Trire2|82327|estExt_GeneWisePlus.C_350035	7
unknown gene	TRIRE2_54089	0.00122906	4.89438	down	0.000234261	5.95902	down	5.40452e-05	7.65845	down	9.03808e-05	6.71751	down	1.64061	2.39958	1.5958	2.90783	1.0127	3.07016	1.84756	2.71974	1.41917	-0.744377	-0.815476	-0.479544	0.765878	-0.359829	-1.07505	-1.02455	0.0324774	-0.528775	-1.11097	-0.819817	-0.67599	7	BLOCK1	jgi|Trire2|54089|e_gw1.1.1681.1	7
Ste6, candidate ABC-transporter, related to a-factor exporter Ste6p	TRIRE2_62693	0.000157826	4.16329	down	1.09349e-05	5.50795	down	6.09243e-06	6.62248	down	4.99059e-06	6.67055	down	2.33895	2.41796	2.7782	1.20367	2.05981	2.01383	2.86057	2.30036	1.91234	-0.840517	-0.527396	-0.216939	0.849943	-0.370014	-0.0245295	0.0245295	-0.430974	-0.349532	-0.375358	-0.238475	-0.939716	7	BLOCK1	jgi|Trire2|62693|e_gw1.10.362.1	7
GCN5-related N-acetyltransferase	TRIRE2_70201	0.00250644	5.47139	down	0.0288284	2.96403	down	0.00226698	5.18887	down	0.00112701	6.40427	down	2.62879	0.229556	0.306586	2.04974	1.15149	1.78243	0.172028	1.66525	2.49522	-1.32893	-0.795135	-1.75267	-1.77519	-1.0292	-0.390963	0.541611	-0.883472	-0.20046	-0.870873	-0.748123	-1.3469	7	BLOCK1	jgi|Trire2|70201|e_gw1.33.118.1	7
Ribosomal protein L29	TRIRE2_123207	4.80163e-06	3.91684	down	3.53183e-05	3.02085	down	6.4114e-07	7.17253	down	9.36405e-07	6.31876	down	1.18843	2.10806	1.79941	1.582	1.10277	1.88924	1.37045	1.09074	1.31614	-1.60006	-0.797795	-1.09866	-0.524087	-0.551805	-0.350771	-0.0382338	0.0382338	-0.302454	-1.33511	-0.906111	-1.80382	7	BLOCK1	jgi|Trire2|123207|estExt_fgenesh5_pg.C_190045	7
unknown gene	TRIRE2_109828	0.000187356	4.37663	down	0.000382346	4.01951	down	6.18468e-05	5.63344	down	5.86029e-05	6.304	down	1.6617	2.38913	2.60536	0.884512	1.13631	2.13398	1.97307	1.42661	2.41369	-1.30662	-0.166442	-0.954285	-0.484782	-0.409646	0.0464268	0.206948	-0.640121	-0.0464268	-0.759378	-0.218818	-0.962395	7	BLOCK1	jgi|Trire2|109828|fgenesh5_pg.C_scaffold_17000158	7
unknown gene	TRIRE2_73516	0.000214377	3.0182	down	4.68255e-05	4.30823	down	2.18863e-05	4.88721	down	1.80933e-06	6.2398	down	1.35167	0.284801	1.08007	0.926041	0.993085	0.249983	0.993085	1.1917	1.57679	-1.73925	-1.50216	-1.80068	-0.891749	-0.249983	-0.756925	-1.77249	-0.849893	-0.816493	-0.736155	-1.75421	-1.49426	7	BLOCK1	jgi|Trire2|73516|estExt_GeneWisePlus.C_10038	7
unknown gene	TRIRE2_120059	0.030665	3.89277	down	0.0209129	4.0569	down	0.0195393	4.61126	down	0.00521301	6.20506	down	0.676171	0.34648	2.17102	3.05396	2.81916	0.378821	1.42451	0.0232201	2.51158	-1.26713	-0.29686	-1.86804	0.37649	-0.0232201	-1.76735	-0.0417891	-0.137543	-1.4135	-0.512754	0.416046	-2.05047	7	BLOCK1	jgi|Trire2|120059|estExt_fgenesh5_pg.C_20140	7
unknown gene	TRIRE2_105106	0.000113422	2.06734	down	0.000133889	2.08822	down	6.83802e-09	8.10739	down	2.42954e-08	6.19433	down	0.770233	0.755105	1.01344	0.232441	0.7121	0.792187	1.19	0.890475	0.516141	-1.93735	-1.71592	-1.94887	-0.20293	-0.47213	-0.177565	-0.450953	-0.0415001	-0.40367	-2.10448	-2.39766	-2.26486	7	BLOCK1	jgi|Trire2|105106|fgenesh5_pg.C_scaffold_4000484	7
mata1; High mobility group box, HMG1/HMG2	TRIRE2_124341	0.000190333	5.33014	down	0.000387046	3.58923	down	3.32055e-05	5.53468	down	1.82489e-05	5.98343	down	1.62595	1.35128	2.26901	0.501167	1.17196	1.75089	2.26177	1.94537	1.72781	-0.847835	-1.21246	-0.81422	-1.78955	-0.232232	-0.352335	-0.469904	-0.424952	0.232232	-1.16252	-0.889391	-0.485188	7	BLOCK1	jgi|Trire2|124341|MSC_jgi|trire1|14830|trire.GWV1.3.248.1	7
unknown gene	TRIRE2_69777	0.00181132	3.54075	down	0.00259392	4.10424	down	0.000145645	5.71058	down	0.000128448	5.97675	down	2.25365	0.107166	1.21278	0.875203	0.993822	1.09785	1.35837	2.09731	2.06508	-1.26513	-1.58902	-0.863523	-0.107166	-0.949676	-0.394919	-1.79311	0.184523	-0.482348	-1.51921	-0.965345	-1.03594	7	BLOCK1	jgi|Trire2|69777|e_gw1.30.161.1	7
Aldo/keto reductase	TRIRE2_106493	0.00436589	6.24856	down	0.00452271	6.17705	down	0.00407483	6.38066	down	0.00510444	5.95782	down	2.06314	2.58399	1.82779	0.281679	3.68384	2.71672	4.45417	2.06027	3.33905	0.0350633	-0.0441136	-0.0450869	-0.0077486	-0.0981321	-0.154475	-0.0794172	-0.0672369	-0.0638866	-0.201766	-0.0890083	-0.0601287	7	BLOCK1	jgi|Trire2|106493|fgenesh5_pg.C_scaffold_7000294	7
Zinc-containing alcohol dehydrogenase superfamily	TRIRE2_69171	0.000818064	4.92645	down	0.00102506	3.93888	down	0.0010967	4.14004	down	0.000162546	5.91354	down	2.37115	0.791847	1.74821	0.701671	1.13952	0.558661	1.59072	2.3611	1.98165	-0.799368	-0.8854	-1.59246	0.135965	-1.28175	-1.34101	-0.135965	-0.52199	-0.860558	-0.262135	-1.24248	-0.229477	7	BLOCK1	jgi|Trire2|69171|e_gw1.27.240.1	7
unknown gene	TRIRE2_74580	1.61464e-06	7.3224	down	1.55972e-06	7.04307	down	1.20384e-06	5.93055	down	1.2765e-06	5.89492	down	2.30148	1.95783	2.6097	1.63943	1.74629	2.08498	2.51285	2.49495	2.05624	-0.442549	-0.855511	0.0875616	-1.46637	-0.515428	-0.167233	-1.18655	-0.846168	0.0520258	-0.242947	-0.941606	-0.0520248	7	BLOCK1	jgi|Trire2|74580|estExt_GeneWisePlus.C_20080	7
hypothetical guanine nucleotide binding protein, beta subunit-like, contains WD40 repeats, shares homology with the damage and replication checkpoint control protein crb3 (S. pombe)	TRIRE2_80528	5.26615e-05	6.49296	down	0.000991612	3.37759	down	4.61175e-05	6.06295	down	8.65896e-05	5.85713	down	1.26452	2.65458	2.22531	2.3855	1.05027	1.91361	1.33537	1.26687	0.942332	-0.389276	-1.34738	-0.901135	-1.34076	-1.24998	-0.493106	0.149596	-0.255199	-0.149597	-1.1319	-0.779557	-0.87582	7	BLOCK1	jgi|Trire2|80528|estExt_GeneWisePlus.C_190056	7
Amidohydrolase	TRIRE2_59119	0.000617694	5.56035	down	0.00160771	4.52514	down	0.0024727	4.15913	down	0.000453339	5.82725	down	2.01103	0.905219	2.35094	1.60932	1.12461	0.920713	1.73947	3.42278	2.48674	-0.596235	-0.884761	-0.623844	-0.645831	-0.296777	-0.959315	-0.3217	-0.740692	0.0521126	0.130548	-0.723674	-0.0521116	7	BLOCK1	jgi|Trire2|59119|e_gw1.5.665.1	7
Cytochrome P450	TRIRE2_37827	5.38537e-05	4.93559	down	5.94831e-05	4.90802	down	3.60434e-05	5.21844	down	2.24312e-05	5.69702	down	2.50558	2.64815	2.45192	0.877591	2.00214	2.18916	1.67191	2.33565	2.5675	-0.416082	-0.455446	-0.242557	-0.0261674	-0.443659	-0.0233035	0.157476	-0.398898	-0.227466	-0.0828238	-0.382665	-0.268834	7	BLOCK1	jgi|Trire2|37827|gw1.33.80.1	7
unknown gene	TRIRE2_107857	0.0182063	3.23158	down	0.00163645	4.64167	down	0.000387874	6.54672	down	0.000804733	5.60833	down	2.23016	0.986495	2.17922	0.239701	0.418272	1.02732	0.867734	2.72273	1.4547	-0.899503	-1.5847	-0.936396	0.832076	-1.16309	-0.703584	-0.890115	-1.10465	-0.607056	-1.37566	-1.61411	-1.10044	7	BLOCK1	jgi|Trire2|107857|fgenesh5_pg.C_scaffold_10000247	7
S-adenosylmethionine-dependent methyltransferase activity	TRIRE2_65041	6.66404e-06	4.39114	down	4.28071e-05	3.86285	down	5.80963e-07	7.42093	down	8.97836e-06	5.52944	down	1.19339	1.12627	2.4137	0.980408	1.6017	1.33722	1.53229	1.61121	1.62705	-1.60379	-0.572713	-0.750489	-0.602724	-0.689166	-0.637479	-0.975079	-0.191723	-0.207779	-1.57518	-1.48998	-1.13522	7	BLOCK1	jgi|Trire2|65041|e_gw1.15.295.1	7
Amino acid permease-associated region	TRIRE2_74070	0.000351939	9.12441	down	0.00424549	3.84767	down	0.00269669	4.17759	down	0.000746278	5.44446	down	2.11905	2.30586	3.25692	1.28294	1.20072	0.969401	2.67537	1.25651	0.803261	-0.678453	-0.836724	-0.529176	-2.67323	-0.853322	-0.752629	-0.107853	-0.68106	0.246969	0.107852	-0.610938	-0.394913	7	BLOCK1	jgi|Trire2|74070|estExt_GeneWisePlus.C_11031	7
Sugar isomerase (SIS)	TRIRE2_21396	5.45024e-05	10.4717	down	0.00224835	2.69425	down	7.53875e-05	5.35135	down	6.51392e-05	5.42011	down	2.03777	1.17975	2.11109	0.532326	1.09723	1.03848	1.95173	2.15214	1.74379	-0.530115	-1.37237	-0.79771	-3.27011	-1.13998	-1.14042	0.121155	-0.00710392	0.21106	-1.02978	-1.25569	-0.359473	7	BLOCK1	jgi|Trire2|21396|estExt_fgenesh1_pm.C_10510	7
GCN5-related N-acetyltransferase	TRIRE2_73110	0.00814157	5.05581	down	0.00886161	4.91272	down	0.0117983	4.53409	down	0.00658008	5.35898	down	2.85729	0.605205	0.967804	3.37871	1.64561	1.8402	0.866856	2.77724	3.91376	-0.381963	-0.174378	-0.42531	-0.408874	-0.316946	-0.0037756	-0.069984	-0.325742	-0.209617	-0.00819349	0.0504084	-0.30043	7	BLOCK1	jgi|Trire2|73110|kg2.C_scaffold_6000002	7
UBA/THIF-type NAD/FAD binding fold	TRIRE2_111357	1.12516e-07	15.8699	down	6.32237e-06	5.91279	down	4.95803e-06	6.86427	down	1.78748e-05	5.33703	down	2.57357	2.67799	2.72461	1.28593	2.08572	2.38967	2.83343	2.58703	2.07662	-0.510913	-0.0341358	0.375131	-1.3992	-1.53543	-1.95186	-0.155492	-0.491969	0.0341349	-0.91494	-0.185362	-0.158823	7	BLOCK1	jgi|Trire2|111357|fgenesh5_pg.C_scaffold_26000045	7
Esterase/lipase/thioesterase	TRIRE2_104461	0.0117028	4.72013	down	0.00394625	4.25902	down	0.0197069	2.98869	down	0.00165268	5.3369	down	0.964493	1.30462	2.91806	1.29299	2.14386	0.0830326	1.46797	0.0579901	1.706	-0.953754	-0.636333	-1.67825	0.936207	-1.57762	-2.09541	-0.951883	-0.232627	-1.10739	-0.0579891	0.19419	-0.895071	7	BLOCK1	jgi|Trire2|104461|fgenesh5_pg.C_scaffold_3000416	7
Aldo/keto reductase	TRIRE2_56093	0.00535948	5.26665	down	0.00217898	6.45656	down	0.00242096	6.36083	down	0.00439501	5.3342	down	2.59198	2.51273	3.35978	-0.210084	2.95856	2.73048	3.52039	1.96833	2.71546	-0.0644951	0.29066	-0.0894394	0.698213	-0.229671	-0.27666	-0.211583	-0.126546	-0.351632	-0.439317	0.136621	-0.322408	7	BLOCK1	jgi|Trire2|56093|e_gw1.2.428.1	7
unknown gene	TRIRE2_62977	0.00239302	3.52007	down	0.00448195	3.08534	down	0.000238738	4.84067	down	0.00017292	5.24207	down	1.31727	0.441695	0.320965	1.48577	0.831434	0.593965	0.2984	0.798258	2.3364	-1.27477	-1.23742	-1.85016	-0.0722876	-1.30136	-1.26511	-0.988113	0.0722866	-1.15242	-1.04522	-1.33574	-1.63661	7	BLOCK1	jgi|Trire2|62977|e_gw1.11.556.1	7
unknown gene	TRIRE2_110831	0.00169116	2.82225	down	0.000340826	2.86477	down	6.54762e-06	5.51177	down	7.38551e-06	5.20582	down	1.56174	0.578361	1.126	1.38081	0.475342	0.534952	0.917647	1.60221	1.48275	-1.21675	-1.55129	-1.1524	-1.27061	0.0884485	-0.0884476	-0.743932	-0.337523	-0.253873	-1.66825	-1.09188	-1.40749	7	BLOCK1	jgi|Trire2|110831|fgenesh5_pg.C_scaffold_22000144	7
ABC transporter	TRIRE2_71010	0.00166428	4.36092	down	0.000230558	5.28606	down	7.5974e-05	6.69597	down	0.000332181	5.05704	down	2.22713	2.88618	2.55357	1.60446	2.51591	1.40105	3.46836	1.36682	1.87775	-0.471539	-0.120165	0.210566	0.964091	-0.769249	0.0649977	-0.0934486	-0.388538	-0.0908508	-0.461957	-0.589283	-0.544897	7	BLOCK1	jgi|Trire2|71010|e_gw1.46.5.1	7
Ste24; CaaX-protease, related to E. nidulans rce1, involved in signal transduction	TRIRE2_124222	1.85176e-05	4.86962	down	1.90457e-05	4.47676	down	2.83975e-05	4.03703	down	1.23194e-05	5.00582	down	1.93283	2.04445	2.40488	1.18221	2.29724	1.54161	2.11836	1.43009	2.50745	-0.229119	-0.160559	-0.761436	-0.0762358	-0.14172	-0.813772	-0.391988	0.0762367	-0.351908	-0.0877142	0.0840282	-0.216491	7	BLOCK1	jgi|Trire2|124222|estExt_fgenesh5_pg.C_390032	7
NADH:flavin oxidoreductase/NADH oxidase	TRIRE2_69769	0.00396947	4.70707	down	0.00549457	4.56772	down	0.00168895	5.91272	down	0.00345933	4.99124	down	2.39448	0.151805	2.76076	0.843783	2.17774	0.377586	1.85149	2.56813	2.13366	-0.294833	-0.278344	-1.29854	-0.407226	-0.151805	-1.05898	-0.574673	0.253715	-1.16698	-0.997954	-0.312079	-1.29495	7	BLOCK1	jgi|Trire2|69769|e_gw1.30.50.1	7
Porphyromonas-type peptidyl-arginine deiminase	TRIRE2_80980	0.04513	2.72581	down	0.00849189	2.74701	down	0.000310837	5.40469	down	0.000378715	4.96199	down	0.77051	1.50314	0.0363207	2.09346	0.517358	1.58442	0.129445	1.52616	1.51865	-1.382	-0.954062	-1.37021	1.39439	-1.08282	-1.42515	-0.709181	-0.0363207	-0.401596	-0.899934	-1.45351	-1.7227	7	BLOCK1	jgi|Trire2|80980|estExt_GeneWisePlus.C_210298	7
Glucose/ribitol dehydrogenase	TRIRE2_59698	0.00703829	3.68952	down	0.0113939	3.07335	down	0.000578594	5.23236	down	0.000933949	4.91216	down	1.86187	0.152562	1.50369	1.93247	1.40585	-0.152563	0.687719	1.54262	2.02821	-0.893186	-0.734366	-1.60737	0.361882	-0.78067	-1.57736	-0.287435	0.267182	-1.18503	-1.32086	-0.868613	-1.31877	7	BLOCK1	jgi|Trire2|59698|e_gw1.6.625.1	7
Major facilitator superfamily	TRIRE2_26160	0.00751558	3.91685	down	0.00266231	4.64922	down	0.00291609	4.57963	down	0.00239748	4.7865	down	2.15681	2.57292	2.8525	-0.0309525	2.19959	2.02359	3.37135	2.16784	1.84353	-0.0804644	-0.287262	-0.0234652	0.878464	-0.320132	-0.081687	-0.099586	-0.120803	-0.0448542	-0.150849	-0.189867	0.140744	7	BLOCK1	jgi|Trire2|26160|gw1.8.77.1	7
Ram2; related to E. nidulans CaaX farnesyltransferase alpha subunit ram2	TRIRE2_22093	5.12155e-05	6.50157	down	0.000130051	4.39277	down	6.91935e-05	4.32029	down	5.53727e-05	4.75102	down	2.08217	1.50187	2.37798	1.20341	2.04925	1.01143	1.96039	1.22871	2.21443	-0.641478	0.0520163	-0.945368	-1.98975	-0.389339	-0.513392	-0.434978	0.254528	-1.01506	-0.228076	-0.0520163	-0.84341	7	BLOCK1	jgi|Trire2|22093|estExt_fgenesh1_pm.C_70090	7
unknown gene	TRIRE2_5088	0.0145349	3.31985	down	0.00198124	3.79218	down	0.000896545	4.40652	down	0.000783633	4.6954	down	1.40578	0.906572	0.948036	2.84199	1.32155	2.15854	0.212873	1.76472	1.59613	-0.855306	-0.336267	-1.11677	-1.70512	0.429209	0.467959	-0.379787	-0.212874	-0.791021	-0.824449	-0.432096	-0.776978	7	BLOCK1	jgi|Trire2|5088|fgenesh1_pm.C_scaffold_19000032	7
Ferrochelatase	TRIRE2_78582	4.13857e-06	4.8498	down	0.000157749	2.90825	down	8.36159e-06	4.52345	down	7.7376e-06	4.5535	down	1.94418	1.22273	1.9501	0.704808	1.33647	1.18852	1.61227	1.90039	1.58171	-0.415844	-0.811436	-0.853251	-0.693952	-0.922078	-0.737349	0.225422	-0.0666962	-0.298787	-0.426211	-0.689659	-0.93601	7	BLOCK1	jgi|Trire2|78582|estExt_GeneWisePlus.C_110105	7
Fungal transcriptional regulatory protein, N-terminal	TRIRE2_72611	4.5609e-05	5.64613	down	4.04276e-05	3.96806	down	3.37209e-05	3.78548	down	1.64152e-05	4.54205	down	1.91708	1.1646	2.16918	0.926204	1.42152	1.3758	1.99932	1.96714	1.96772	-0.215247	-0.919339	-0.445925	-1.82309	-0.413774	-0.285402	-0.257174	-0.752025	0.0134153	-0.460168	-0.0134153	-0.318321	7	BLOCK1	jgi|Trire2|72611|kg2.C_scaffold_3000046	7
unknown gene	TRIRE2_111808	4.33953e-05	4.61342	down	2.69978e-05	5.13541	down	3.50463e-05	5.03332	down	5.1029e-05	4.4547	down	2.14563	2.44117	2.33496	1.41412	1.52589	2.30135	3.00555	1.52153	1.7522	-0.0751362	-0.249339	0.00595284	-0.138499	-0.325587	-0.00595284	-0.431216	-0.457445	-0.0453072	-0.478224	-0.446771	0.0779285	7	BLOCK1	jgi|Trire2|111808|fgenesh5_pg.C_scaffold_29000078	7
Glucose/ribitol dehydrogenase	TRIRE2_70429	0.00181794	4.07044	down	0.0253834	2.4757	down	0.000584882	5.23619	down	0.00124711	4.42151	down	2.846	1.05399	1.32951	0.554307	1.44167	0.506703	1.68018	2.08474	2.43141	-0.372575	-0.611539	-0.806659	-0.666314	-0.2758	-0.490604	0.780466	-0.0572796	-0.00385857	-0.898547	-0.584253	-1.03991	7	BLOCK1	jgi|Trire2|70429|e_gw1.36.73.1	7
unknown gene	TRIRE2_66804	0.0156082	3.54969	down	0.0355531	2.78128	down	0.00679093	4.07285	down	0.0050176	4.37724	down	2.35722	0.875331	1.49472	-1.01699	1.10452	0.745585	1.69299	2.11771	1.57689	-0.786481	-1.14591	-0.808354	0.127102	-1.28123	-0.679626	-0.0990629	-0.777922	0.099062	-0.909206	-0.978779	-0.540811	7	BLOCK1	jgi|Trire2|66804|e_gw1.19.64.1	7
unknown gene	TRIRE2_53824	6.62729e-05	4.48501	down	3.81503e-05	3.4488	down	4.10112e-07	8.00864	down	3.94325e-05	4.36047	down	1.92539	0.972347	1.45832	1.58089	2.17515	1.41851	1.73807	1.52413	2.39594	-1.0795	-0.0476742	-0.183364	-1.29112	-0.126724	-0.0145855	-0.121725	-0.0902681	-0.083374	-1.15096	-1.38545	-1.40535	7	BLOCK1	jgi|Trire2|53824|e_gw1.1.1936.1	7
Alanyl-transfer RNA synthetase	TRIRE2_70397	0.0022384	3.0868	down	0.000847183	3.37428	down	0.000883852	3.17822	down	0.000138703	4.28197	down	1.38025	1.1332	1.09739	2.09406	1.02056	1.95689	0.190476	1.88823	1.36836	-0.721477	-0.703822	-0.826384	-1.00809	0.159075	0.0138092	-0.115158	-0.208326	-0.897111	-0.512942	-0.368667	-0.0799055	7	BLOCK1	jgi|Trire2|70397|e_gw1.35.88.1	7
AMP-dependent synthetase and ligase	TRIRE2_60458	0.00472662	5.08072	down	0.0114423	4.49335	down	0.00530195	4.6956	down	0.00975443	4.25562	down	1.93448	1.60961	1.90291	0.0388699	0.34202	1.10735	3.03496	2.55324	0.537244	-0.719533	-1.40848	0.21347	-1.26526	-1.37742	-0.0388699	-1.30392	-1.46983	0.623932	-0.790305	-1.29653	-0.253529	7	BLOCK1	jgi|Trire2|60458|e_gw1.7.521.1	7
Glucose-methanol-choline oxidoreductase	TRIRE2_61066	0.000720108	4.57603	down	0.0134275	2.0821	down	8.27951e-05	4.55927	down	0.000178599	4.25121	down	1.12795	0.47775	0.873276	2.03721	0.210946	0.693716	0.405754	1.44563	0.992374	-0.916545	-1.65273	-0.939483	-2.43757	-0.896511	-0.493344	-0.427273	0.21896	-0.210947	-1.47224	-1.07609	-1.26321	7	BLOCK1	jgi|Trire2|61066|e_gw1.8.556.1	7
Zinc-containing alcohol dehydrogenase superfamily	TRIRE2_59649	0.017482	2.66324	down	0.000811022	4.06152	down	0.000547055	4.60992	down	0.000775921	4.21782	down	-0.0233917	0.0233917	1.44335	1.58812	1.38122	1.60392	1.88954	1.42817	0.855047	-0.485715	-1.38069	-0.966636	-1.15255	0.670051	-0.3606	-0.515917	-1.17626	-0.97743	-1.61248	-0.985543	-0.619746	7	BLOCK1	jgi|Trire2|59649|e_gw1.6.251.1	7
Glycoside hydrolase, family 18	TRIRE2_72339	5.98645e-06	4.32183	down	4.29711e-05	4.11514	down	4.09323e-05	4.14903	down	1.20136e-05	4.17493	down	1.94104	2.10502	1.35089	1.00019	1.83842	1.81651	2.24519	1.43916	1.4493	-0.570678	-0.00212383	-0.550545	-0.594265	-0.273564	-0.405193	0.00212479	-0.0330687	-1.02998	-0.220723	0.134572	-1.01027	7	BLOCK1	jgi|Trire2|72339|kg2.C_scaffold_22000031	7
unknown gene	TRIRE2_110768	0.0017129	2.75405	down	0.00182545	2.86534	down	0.000678937	3.19439	down	0.000193348	4.14873	down	1.06817	1.08968	0.583057	1.71381	1.02844	1.70035	0.0271502	1.57152	0.797548	-0.808382	-0.638583	-1.5178	-0.547115	-0.61715	-0.0271511	0.0687981	-0.534379	-0.897298	-0.55145	-0.306079	-0.975851	7	BLOCK1	jgi|Trire2|110768|fgenesh5_pg.C_scaffold_22000081	7
H+-transporting two-sector ATPase, C subunit	TRIRE2_60847	1.80457e-06	2.0527	down	2.3972e-05	2.02317	down	1.67376e-07	6.03877	down	2.78293e-06	4.12837	down	0.567599	0.987633	0.951543	0.679194	0.577596	0.619087	0.495173	0.624587	0.705468	-2.09411	-0.900983	-1.07232	-0.425142	-0.246623	-0.371505	-0.484287	0.0335646	-0.529838	-1.28302	-1.96731	-2.46314	7	BLOCK1	jgi|Trire2|60847|e_gw1.8.384.1	7
Amino acid permease	TRIRE2_121139	6.74765e-06	3.20792	down	0.000209867	2.98727	down	2.07639e-06	3.83517	down	1.32596e-06	4.05574	down	1.43294	1.28643	2.03912	1.53633	0.958744	1.05653	1.26917	1.45499	1.71816	-0.658865	-0.626691	-0.523536	-0.265964	-0.307776	-0.22037	0.599028	-0.614546	-0.470161	-0.400939	-0.547709	-0.618416	7	BLOCK1	jgi|Trire2|121139|estExt_fgenesh5_pg.C_60096	7
Cytochrome P450	TRIRE2_37950	0.0082211	2.51023	down	0.000164294	3.27164	down	2.19215e-05	4.14994	down	2.50771e-05	4.0416	down	2.07346	2.04358	1.7872	0.77941	1.29598	1.56132	1.1101	1.83698	1.15915	-0.663488	-0.353058	-0.479177	1.34571	-0.2978	-0.482315	-0.165381	0.16538	-0.580977	-0.694172	-0.352936	-0.563098	7	BLOCK1	jgi|Trire2|37950|gw1.33.83.1	7
unknown gene	TRIRE2_52165	0.0204442	2.81145	down	0.0210673	2.056	down	9.79215e-06	8.73243	down	0.000370336	4.02443	down	1.60258	0.0168104	0.056757	0.640157	1.13227	0.0273952	0.991784	0.968602	1.27266	-0.696463	-1.53555	-1.55799	-2.32482	0.22799	-0.140774	-0.0168095	-0.0234261	-0.842955	-1.8092	-2.66656	-2.66705	7	BLOCK1	jgi|Trire2|52165|estExt_Genewise1.C_280186	7
unknown gene	TRIRE2_72091	0.0372976	2.97689	down	0.000695716	3.58154	down	4.98697e-05	5.05327	down	0.000371272	4.0069	down	1.16448	1.18341	2.37785	0.370569	1.31914	1.07489	1.94774	1.07583	1.61338	-1.27674	-0.471353	-0.216945	1.82326	-1.8492	-0.653055	0.124207	-0.951019	-0.652507	-0.95096	-0.88288	-1.13539	7	BLOCK1	jgi|Trire2|72091|kg2.C_scaffold_2000004	7
Enoyl-CoA hydratase/isomerase	TRIRE2_6085	0.00273657	6.00987	down	0.00655893	4.52997	down	0.00302209	5.38077	down	0.0114148	3.87523	down	1.87663	2.74995	2.59373	0.251533	2.93546	1.10938	2.7929	0.508856	1.17721	0.16679	-0.154539	-0.543213	-1.56823	-0.604029	-0.257852	0.116147	-0.692967	-0.629797	-0.512919	-0.786123	-0.652509	7	BLOCK1	jgi|Trire2|6085|fgenesh1_pm.C_scaffold_46000008	7
unknown gene	TRIRE2_104551	0.0221643	2.64885	down	0.00167385	4.00284	down	0.00191871	3.89308	down	0.00202388	3.87035	down	2.05143	1.92653	2.53055	-0.25874	1.74534	1.96526	2.06501	1.63874	1.45857	-0.1414	-0.44308	-0.232019	1.12637	-0.263341	-0.0382233	-0.330603	-0.380456	-0.251122	-0.256509	-0.361931	-0.223399	7	BLOCK1	jgi|Trire2|104551|fgenesh5_pg.C_scaffold_3000506	7
Homeobox; Zn-finger, C2H2 type	TRIRE2_78650	0.00316184	3.63662	down	0.00577396	2.81735	down	0.000397904	3.12331	down	8.62513e-05	3.84103	down	1.11706	0.896828	0.0976305	0.880922	0.196286	1.45348	0.815137	1.60438	1.10059	-1.09911	-1.19944	-0.805154	-2.20733	-0.98323	0.323544	0.0582437	-1.76225	-0.0582447	-0.98244	-0.373878	-0.852133	7	BLOCK1	jgi|Trire2|78650|estExt_GeneWisePlus.C_110200	7
Major facilitator superfamily	TRIRE2_105565	0.0181235	2.72377	down	0.0432054	2.33447	down	0.0124033	2.92273	down	0.00350664	3.8394	down	1.81103	0.24439	0.707891	2.13903	0.906553	-0.00541878	0.226783	1.45877	2.04008	-0.86544	-0.448565	-1.33227	-0.163541	-0.0844212	-0.912484	0.364132	0.00541782	-0.862455	-0.294786	-0.216646	-0.954148	7	BLOCK1	jgi|Trire2|105565|fgenesh5_pg.C_scaffold_5000350	7
Glutathione-dependent formaldehyde-activating, GFA	TRIRE2_121693	0.0149553	2.2022	down	0.000157093	4.67398	down	0.000524593	3.61854	down	0.000386839	3.83236	down	0.881779	0.957682	2.60978	1.50394	1.17877	2.02815	0.865981	1.18588	0.781239	-0.767571	-0.499468	-0.549928	0.664721	0.00353909	-0.0873528	-0.82123	-1.21737	-0.637617	-0.61672	-0.546268	-0.405498	7	BLOCK1	jgi|Trire2|121693|estExt_fgenesh5_pg.C_80372	7
Tetracycline resistance protein TetB; Major facilitator superfamily	TRIRE2_65744	0.01173	2.8297	down	0.000425575	4.34792	down	0.000334554	4.53637	down	0.000779108	3.82787	down	1.59991	1.41503	2.75524	0.512813	1.21379	1.31128	2.04502	1.75307	2.38922	-0.565238	-0.0238419	-0.222087	1.24118	-0.500668	-0.244005	-0.809466	-0.382329	-0.170718	-0.163568	-0.697086	-0.685505	7	BLOCK1	jgi|Trire2|65744|e_gw1.17.320.1	7
unknown gene	TRIRE2_38640	7.1341e-05	3.32021	down	3.77914e-05	3.68896	down	2.63474e-05	3.58144	down	2.63406e-05	3.80937	down	1.19734	1.59144	2.28167	1.02002	1.38583	1.1462	1.89387	1.08272	1.59399	-0.17724	-0.454597	-0.759125	-0.309764	0.0724964	-0.558867	-0.591033	-0.0283003	-0.632619	-0.283987	-0.33316	-0.506781	7	BLOCK1	jgi|Trire2|38640|gw1.1.1617.1	7
unknown gene	TRIRE2_44306	5.73892e-06	5.71131	down	0.0203065	2.10222	down	2.13043e-05	3.4704	down	1.06214e-05	3.78804	down	1.30206	1.44972	1.56738	0.716479	0.522998	1.38948	1.60111	1.4952	0.968761	-0.673951	-0.841443	-0.577895	-1.95146	-0.965569	-0.95337	0.366723	-0.981562	1.07017	-0.716069	-0.631445	-0.366724	7	BLOCK1	jgi|Trire2|44306|estExt_Genewise1.C_11396	7
Major facilitator superfamily	TRIRE2_69574	8.84529e-06	5.12973	down	9.66392e-06	4.89413	down	0.000275386	3.61802	down	4.30011e-05	3.70058	down	1.34014	1.89501	1.8931	1.98091	1.07786	2.34736	1.6068	2.4072	1.47084	0.123764	-0.323519	-0.123763	-0.428078	-0.974656	-0.334184	-0.552952	-0.779886	-0.200581	-0.866661	0.494683	0.146108	7	BLOCK1	jgi|Trire2|69574|e_gw1.29.54.1	7
AMP-dependent synthetase and ligas	TRIRE2_4941	0.0420459	2.75334	down	0.0188926	2.73064	down	0.000988791	3.67652	down	0.00162274	3.66389	down	0.78191	1.33284	2.30699	0.741129	1.35186	0.151567	1.26386	0.289958	1.54698	-0.151566	-0.85445	-1.35841	1.38691	-0.70877	-1.806	-1.22801	0.885357	-0.749377	-1.12526	-0.553957	-0.700103	7	BLOCK1	jgi|Trire2|4941|fgenesh1_pm.C_scaffold_17000020	7
unknown gene	TRIRE2_82049	0.0113242	4.60623	down	0.00417135	4.99377	down	0.00471028	4.18724	down	0.00754563	3.65569	down	0.802232	1.43941	1.01334	1.37374	0.0153217	3.21147	1.2141	1.87009	0.554079	-0.761876	-1.00197	-0.0153217	-2.62319	-0.595777	0.439473	-1.66495	-1.67235	0.208173	-1.36369	-0.889371	-0.113672	7	BLOCK1	jgi|Trire2|82049|estExt_GeneWisePlus.C_290207	7
unknown gene	TRIRE2_112113	0.0113355	3.54276	down	0.013409	3.44268	down	0.0216765	3.07271	down	0.010137	3.64121	down	2.37939	1.88725	2.31276	-0.358559	0.329669	1.83258	1.90851	2.59852	1.73437	-0.344129	-0.22761	-0.14669	-0.241928	-0.249951	-0.107909	-0.475769	-0.0717692	0.0717692	-0.21749	-0.121801	0.355579	7	BLOCK1	jgi|Trire2|112113|fgenesh5_pg.C_scaffold_33000011	7
Aldo/keto reductase	TRIRE2_23382	0.00883361	3.85922	down	0.00285327	4.93607	down	0.00435654	4.74751	down	0.0101488	3.63254	down	0.0224714	0.3169	1.88986	2.64162	2.30124	2.33052	1.72713	2.08545	0.504194	-0.464317	-0.139282	-0.372874	-0.235149	-0.0941505	-0.909161	-0.700256	-0.747171	-0.856194	-1.10135	-1.01123	-0.0224714	7	BLOCK1	jgi|Trire2|23382|estExt_fgenesh1_pm.C_320015	7
DNA/RNA helicase, DEAD/DEAH box type, N-terminal	TRIRE2_27422	0.000251194	4.24148	down	0.000360166	3.69939	down	0.00154429	3.09415	down	0.000409506	3.59474	down	1.1626	0.741258	0.944326	2.17551	1.45583	1.05651	0.663545	1.15608	2.24048	-0.170188	-0.684509	-0.817582	-1.37703	-0.312285	-0.69901	-0.861402	-0.184824	-0.750261	-0.447892	0.254032	-0.829391	7	BLOCK1	jgi|Trire2|27422|gw1.13.91.1	7
Aldehyde dehydrogenase	TRIRE2_60418	0.0264452	2.93125	down	0.0151535	2.48703	down	0.0152011	2.40289	down	0.00383872	3.46855	down	0.0112085	1.69031	-0.0112085	1.09364	0.548653	2.04199	1.30936	0.852198	0.541046	-1.70596	-0.796491	-0.188149	-2.23855	0.478258	-0.201847	-0.887639	-0.498413	0.135189	-0.273624	-0.721159	-0.107128	7	BLOCK1	jgi|Trire2|60418|e_gw1.7.220.1	7
Glycosyl transferase, family 2; chitin synthase	TRIRE2_124228	0.00453796	2.50941	down	0.000292309	3.06671	down	0.000272302	3.10901	down	0.000143841	3.43959	down	1.43123	1.52701	1.75068	0.387347	1.22676	1.13206	1.87954	1.39755	0.74762	-0.82053	-0.569759	-0.129822	0.827948	-0.337251	-0.646132	0.0281572	-0.4466	-0.605026	-0.0281572	-0.35016	-0.704443	7	BLOCK1	jgi|Trire2|124228|estExt_fgenesh5_pg.C_400008	7
Major facilitator superfamily	TRIRE2_44175	0.000183296	10.1069	down	0.00257498	4.51384	down	0.0109707	2.59038	down	0.00391481	3.41015	down	1.69486	2.2546	2.56721	0.0648441	0.967057	1.29158	1.66668	1.25454	1.45987	0.43111	-0.509541	-0.823993	-3.33464	-0.890336	-1.37974	-1.98911	-0.000452995	-0.126421	0.000452995	-0.12546	0.412593	7	BLOCK1	jgi|Trire2|44175|estExt_Genewise1.C_11097	7
Amino acid/polyamine transporter I	TRIRE2_68831	0.000722035	4.17099	down	0.000107198	6.48157	down	0.000538199	4.74722	down	0.00293957	3.39366	down	2.13367	2.23876	1.1537	1.87104	0.377851	2.08079	1.71346	2.52194	1.12899	0.548904	-0.774798	0.0107708	0.170039	-0.696712	-0.581103	-1.0821	-1.51663	-0.416897	-0.242871	-1.30374	-0.121233	7	BLOCK1	jgi|Trire2|68831|e_gw1.26.168.1	7
TPR-like	TRIRE2_48211	0.0056042	2.77791	down	0.0111407	2.44431	down	0.0017527	3.63349	down	0.00189869	3.39253	down	1.72722	1.09264	1.20982	-0.326243	0.551297	0.870233	1.71663	1.82706	1.08151	-1.11413	-0.567274	-0.355631	-0.769478	-0.352558	-0.0499077	0.0499086	-0.533741	-0.134397	-0.206442	-1.35798	-0.769591	7	BLOCK1	jgi|Trire2|48211|estExt_Genewise1.C_90508	7
unknown gene	TRIRE2_56499	0.0151612	2.89898	down	0.00406518	3.12035	down	0.00159628	3.38016	down	0.00191794	3.38962	down	2.3209	1.58342	2.62927	0.607371	1.37039	0.731959	1.8762	1.71605	1.01349	0.142262	-0.258281	-0.551002	1.26265	-0.469384	-0.78355	-0.149508	0.486111	-0.645379	-0.287646	-0.142262	-0.225021	7	BLOCK1	jgi|Trire2|56499|e_gw1.3.314.1	7
Major facilitator superfamily	TRIRE2_68812	0.00274965	2.43466	down	8.18362e-05	3.19981	down	9.45441e-06	5.05738	down	2.4133e-05	3.36292	down	0.791144	1.81668	1.60137	1.0476	0.668689	1.41313	0.843457	1.03402	1.31899	-0.751416	-0.442406	-0.543629	0.725765	-0.30294	-0.762287	-0.0312996	-0.782668	-0.708295	-0.541925	-1.37948	-1.58207	7	BLOCK1	jgi|Trire2|68812|e_gw1.26.152.1	7
unknown gene	TRIRE2_2698	9.6252e-05	3.68559	down	4.98674e-05	3.77012	down	8.51831e-05	3.2625	down	0.000178451	3.33421	down	1.5966	0.715063	1.80736	1.08228	1.41702	0.554398	1.13997	1.49746	1.61912	-0.482222	0.0746307	-0.994694	-0.0746298	-0.606545	-1.15477	-0.65354	-0.226452	-1.05408	-0.398212	-0.166142	-0.743826	7	BLOCK1	jgi|Trire2|2698|fgenesh1_pm.C_scaffold_3000211	7
unknown gene	TRIRE2_103421	0.000265367	3.58875	down	0.00318045	2.44237	down	0.000114403	3.95588	down	0.000472859	3.333	down	1.75712	1.30442	1.97648	0.408852	0.824938	0.874036	1.52169	1.92265	1.05625	-0.571466	-0.72053	-0.0363245	-0.748305	-0.688243	-0.21175	0.289268	-0.0198402	-0.252128	-0.638245	-0.662413	-0.769189	7	BLOCK1	jgi|Trire2|103421|fgenesh5_pg.C_scaffold_2000009	7
unknown gene	TRIRE2_51868	0.0459592	2.28629	down	0.00261867	2.83999	down	0.00412834	2.67054	down	0.00081024	3.32633	down	1.3286	0.435143	1.36962	1.5196	1.24772	0.445926	0.178225	0.951183	1.87032	-0.636926	-0.276946	-1.17247	1.26772	-0.358542	-1.37276	-0.289879	-0.0285406	-1.08379	-0.401858	0.216578	-0.950677	7	BLOCK1	jgi|Trire2|51868|estExt_Genewise1.C_260068	7
Fungal transcriptional regulatory protein, N-terminal	TRIRE2_111446	0.000620711	4.3063	down	0.000348745	2.40467	down	0.000502873	2.72249	down	2.6496e-05	3.31201	down	1.69882	0.915237	1.6635	1.06713	1.02325	0.781359	1.30612	1.14085	0.491195	-0.72115	-0.640632	-0.458862	-2.37202	-0.435339	-0.149501	-0.193684	0.0397081	-0.28106	-0.566428	0.310816	-0.716681	7	BLOCK1	jgi|Trire2|111446|fgenesh5_pg.C_scaffold_27000017	7
unknown gene	TRIRE2_112018	0.00584561	2.09173	down	0.00264868	2.01708	down	0.00151391	2.28178	down	0.000374334	3.28267	down	0.31204	1.1797	1.30086	0.351183	0.812669	1.23306	0.932883	0.35407	0.452659	-1.63699	-0.191148	-1.00676	0.374945	-0.820344	-0.438991	0.0257072	-0.328075	-0.42473	-0.0428686	-0.341461	-0.876439	7	BLOCK1	jgi|Trire2|112018|fgenesh5_pg.C_scaffold_31000056	7
3-oxo-5-alpha-steroid 4-dehydrogenase, C-terminal	TRIRE2_82177	0.0104757	4.36219	down	0.0140809	2.15744	down	0.00224675	2.88454	down	0.00137005	3.23708	down	1.62557	0.275881	0.575512	0.440282	1.18009	0.329136	0.643559	1.36097	2.01345	-0.693674	-0.459627	-1.11596	-3.34781	0.163755	-0.376287	-0.165388	-0.163756	-0.184008	-0.533302	-0.507468	-0.729433	7	BLOCK1	jgi|Trire2|82177|estExt_GeneWisePlus.C_320074	7
Sir2; Conserved NAD+ dependent histone deacetylase of the Sirtuin family involved in regulation of lifespan; plays roles in silencing at HML, HMR, telomeres, and the rDNA locus; (Sir4/Ste9; Sir3/Ste8)	TRIRE2_67057	7.45473e-05	4.19551	down	0.00043238	2.88916	down	7.10945e-05	3.5386	down	0.000202176	3.15423	down	1.79131	0.993896	1.84985	0.558857	1.32334	0.805051	1.45084	1.70234	1.7415	-0.0608072	-0.271564	-0.567161	-1.27259	-0.245754	-0.615859	-0.185136	0.15401	-0.488498	-0.458779	-0.444757	-0.493671	7	BLOCK1	jgi|Trire2|67057|e_gw1.20.287.1	7
unknown gene	TRIRE2_55454	0.0341836	2.38762	down	0.0205049	2.00738	down	0.000846567	3.50138	down	0.00108287	3.12395	down	0.699741	0.0811386	0.187014	1.84904	0.290012	0.366706	0.331557	0.910476	1.39872	-1.02819	-0.793547	-1.07025	-1.88439	0.539476	-0.38368	-0.0811396	-0.514128	-0.382548	-1.34717	-0.599076	-1.43939	7	BLOCK1	jgi|Trire2|55454|e_gw1.2.689.1	7
unknown gene	TRIRE2_70500	0.000257793	3.36289	down	0.000241134	3.38144	down	0.000958147	2.8637	down	0.000192215	3.1161	down	1.4159	1.06201	1.25335	0.148816	0.901226	1.45467	1.25926	1.56631	1.68896	-0.547093	-0.141745	-0.646885	-0.617932	-1.05207	0.00438976	-0.0848608	-1.12029	-0.48427	-0.920367	0.287725	-0.337497	7	BLOCK1	jgi|Trire2|70500|e_gw1.37.81.1	7
Major facilitator superfamily	TRIRE2_105260	0.0458843	2.47247	down	0.0119019	3.62529	down	0.0377614	2.6447	down	0.0201475	3.00051	down	1.34336	2.26157	1.80344	-0.974109	1.16692	1.4805	2.22396	1.23678	1.56258	-0.00579071	-0.230215	-0.484613	0.0160904	0.249367	-0.148314	-0.250845	-1.29424	0.00579071	-0.489413	0.427436	-0.112324	7	BLOCK1	jgi|Trire2|105260|fgenesh5_pg.C_scaffold_5000045	7
Fungal transcriptional regulatory protein, N-terminal	TRIRE2_69972	0.000828822	4.45075	down	0.039547	2.06229	down	0.0019684	3.51602	down	0.00597685	2.99435	down	1.55004	1.71155	1.75627	-0.217168	0.578418	1.2185	1.66646	1.92626	0.57502	-0.0920782	-0.928289	-0.137912	-1.29346	-1.18556	-0.394681	0.0920792	-0.095048	0.458684	-0.509003	-0.828765	-0.515607	7	BLOCK1	jgi|Trire2|69972|e_gw1.31.14.1	7
Mandelate racemase/muconate lactonizing enzyme	TRIRE2_104599	0.00072333	2.81638	down	0.00021645	3.28732	down	0.00676238	2.1218	down	0.00118536	2.99143	down	1.02473	1.71827	1.66877	0.0478468	0.750799	0.838436	1.0214	1.21472	1.13577	0.170254	-1.05634	-0.716176	-0.131072	-0.492617	-0.717593	-0.506845	-0.899705	-0.603943	-0.0478477	-0.413008	0.345238	7	BLOCK1	jgi|Trire2|104599|fgenesh5_pg.C_scaffold_3000554	7
NA-binding region RNP-1 (RNA recognition motif)	TRIRE2_56003	0.0186057	2.49455	down	0.0183944	2.5109	down	0.00304206	3.50632	down	0.00752594	2.96362	down	1.41167	2.1186	2.01954	0.30209	0.648763	1.60174	1.64539	1.21955	-0.16273	-0.590921	-0.266158	-0.243466	-0.251951	-0.218715	0.115865	0.115125	-0.104537	-0.393663	-0.614469	-0.606911	-0.606957	7	BLOCK1	jgi|Trire2|56003|e_gw1.2.858.1	7
unknown gene	TRIRE2_120160	0.0472681	2.43176	down	0.0430162	2.35934	down	0.0115008	3.26221	down	0.0219437	2.91368	down	0.674064	-0.251185	0.592279	2.59293	1.18484	0.651609	0.18201	0.505434	2.00296	-1.0971	0.14324	-0.963017	-1.08988	0.206682	-0.251163	-0.489676	-0.14324	-0.37059	-0.418097	-0.618579	-1.36923	7	BLOCK1	jgi|Trire2|120160|estExt_fgenesh5_pg.C_20334	7
unknown gene	TRIRE2_59197	0.00262882	2.23051	down	0.0023861	2.21093	down	0.000450849	2.61902	down	0.000208584	2.89572	down	0.570454	0.937851	1.83598	0.69511	1.3181	1.27544	0.484297	1.50873	1.16673	-0.391344	-0.417496	-0.528698	0.0327444	0.235623	-0.476262	0.259255	-0.108582	-0.320395	-0.404561	-0.2557	-0.242594	7	BLOCK1	jgi|Trire2|59197|e_gw1.6.597.1	7
Metalloendopeptidase activity; Peptidase_M16	TRIRE2_47286	0.000159244	2.12092	down	7.73613e-06	2.62665	down	1.13369e-05	3.43551	down	6.3896e-05	2.8914	down	1.05783	0.349362	0.860381	0.888638	0.951385	0.645941	1.18698	0.811037	1.2125	-1.16545	-0.0408812	-0.734286	-0.165681	0.0881443	-0.521857	-0.437025	-0.421846	-0.666122	-0.735751	-0.48377	-1.46737	7	BLOCK1	jgi|Trire2|47286|estExt_Genewise1.C_70375	7
unknown gene	TRIRE2_67507	0.00078939	3.03807	down	9.85044e-05	4.08075	down	0.00028798	3.49865	down	0.00112298	2.87024	down	1.94006	0.529203	1.23015	0.714342	1.46673	0.54729	1.58746	1.58291	1.82706	-0.513063	0.0756874	-0.31773	-0.233968	-0.682138	-0.08496	-0.852827	-0.695036	-0.73024	-0.277642	-0.737262	-0.597085	7	BLOCK1	jgi|Trire2|67507|e_gw1.21.312.1	7
Fungal specific transcription factor; C6 transcription factor Gal4 [Aspergillus fumigatus Af293] >gi|66852569|gb|EAL92894.1|	TRIRE2_47479	0.00151629	4.09974	down	0.00547872	3.3745	down	0.0120977	2.07104	down	0.00200682	2.82375	down	0.597684	0.981562	0.938465	1.08853	-0.074976	0.846118	1.31269	1.1903	0.0264931	-0.799956	-1.39771	0.00712204	-2.4754	-1.32179	-0.00712109	-0.769592	-2.42862	0.236481	-0.960088	0.154838	-0.0435171	7	BLOCK1	jgi|Trire2|47479|estExt_Genewise1.C_70798	7
Pyridoxal-dependent decarboxylase	TRIRE2_121664	0.000107044	2.95713	down	4.88121e-05	2.90637	down	4.32374e-05	2.83549	down	1.64033e-05	2.7996	down	1.30828	1.26361	1.79596	0.648689	1.01577	1.1274	1.04574	1.39165	0.959603	-0.238966	-0.386981	-0.310817	-1.02936	0.0132713	-0.157606	-0.0132713	-0.814953	-0.270538	-0.145045	-0.738615	-0.10823	7	BLOCK1	jgi|Trire2|121664|estExt_fgenesh5_pg.C_80310	7
Amino acid permease	TRIRE2_81125	1.90279e-07	2.65085	down	2.84268e-05	2.25847	down	5.20513e-06	2.68612	down	6.9754e-07	2.79071	down	0.844013	1.15512	0.830842	0.641641	0.676731	0.733185	0.853498	0.797645	0.923728	-0.366413	-0.565259	-1.02476	-0.83201	-0.470946	-0.430941	0.101599	-0.337367	-0.804806	-0.101599	-0.701016	-0.988489	7	BLOCK1	jgi|Trire2|81125|estExt_GeneWisePlus.C_220238	7
ABC transporter	TRIRE2_58899	0.00930816	4.81235	down	0.00479457	2.75776	down	0.00383897	2.76833	down	0.00413781	2.77965	down	1.24289	1.08214	2.27239	0.107943	1.26845	0.79574	1.98796	0.928329	0.953787	-0.739502	-0.017931	-0.12074	-3.36655	-0.18741	0.300277	0.0916891	-0.797296	-0.138339	-0.14331	-0.0763941	-0.6408	7	BLOCK1	jgi|Trire2|58899|e_gw1.5.469.1	7
TonB box, N-terminal	TRIRE2_55561	0.000205877	4.87171	down	0.000148833	5.32252	down	0.000606466	4.68464	down	0.00930242	2.76535	down	1.45138	1.71725	2.85622	0.924668	0.885537	1.68525	2.59986	1.51392	2.09325	0.712049	-0.558262	0.686263	-0.567172	-0.471798	-0.571878	-0.867265	-0.709533	-0.417091	-0.991056	-0.765386	0.315073	7	BLOCK1	jgi|Trire2|55561|e_gw1.2.965.1	7
RTA1 like protein	TRIRE2_68803	0.00716558	7.43928	down	0.000103353	3.73349	down	0.000252825	5.29306	down	0.00228268	2.73897	down	1.6066	0.340079	1.30032	0.729753	0.819005	1.08684	1.57822	1.81141	1.55548	0.509368	-0.829854	-0.43118	-4.81917	-0.265143	0.00805759	-0.499618	-1.04943	-0.543283	-1.04118	-2.3498	-0.212086	7	BLOCK1	jgi|Trire2|68803|e_gw1.26.230.1	7
Beta-lactamase	TRIRE2_112180	0.00163444	2.17267	down	2.85423e-05	3.22234	down	1.55142e-05	3.44703	down	0.000105785	2.68257	down	0.945674	0.796455	1.03956	1.77818	1.02225	1.17687	0.359324	1.06013	1.22757	-0.197381	-0.37279	-0.565335	0.446569	-0.271989	-0.397638	-0.451131	-0.591303	-0.886546	-0.801771	-0.8786	-0.540347	7	BLOCK1	jgi|Trire2|112180|fgenesh5_pg.C_scaffold_34000014	7
Acetamidase/Formamidase	TRIRE2_31658	0.0450583	2.32432	down	0.00971067	2.93037	down	0.00987252	2.99512	down	0.018579	2.65635	down	1.33665	0.669272	0.0444117	2.73744	0.649232	1.03321	0.300437	1.04851	1.75735	-0.0444117	-0.156092	-0.835662	0.62116	-0.813929	-0.265483	-0.371547	-0.500672	-0.588852	-0.915514	-0.177664	-0.462497	7	BLOCK1	jgi|Trire2|31658|gw1.53.6.1	7
unknown gene	TRIRE2_107971	0.0144046	2.0234	down	0.000200273	2.67664	down	0.000173694	2.73059	down	0.0002184	2.6418	down	1.74971	1.29891	1.63096	1.22398	0.703307	0.991701	0.928016	1.04936	1.94402	-0.134812	-0.195661	-0.0341058	1.17644	-0.318893	-0.0679121	-0.255192	-0.0814867	-0.0846081	-0.046926	-0.267851	-0.192881	7	BLOCK1	jgi|Trire2|107971|fgenesh5_pg.C_scaffold_10000361	7
unknown gene	TRIRE2_65695	0.0057602	2.80445	down	0.00291234	3.15255	down	0.00186828	3.11567	down	0.00797942	2.63142	down	1.03752	-0.0631676	0.787991	2.02064	0.811692	1.25669	0.525773	1.80151	1.11505	0.356722	-0.563065	-0.883279	-1.20403	0.0631666	-0.224389	-1.35186	-0.421901	-0.0978966	-1.01841	-0.345757	-0.456564	7	BLOCK1	jgi|Trire2|65695|e_gw1.16.431.1	7
Protein kinase; possible homolog of the yeast ume5 gen (Cyclin-dependent; glucose repression)	TRIRE2_81720	0.000912782	2.10097	down	8.11148e-05	2.44976	down	5.91444e-05	2.93619	down	4.90874e-05	2.63006	down	1.57199	0.689902	1.28333	0.8029	0.907879	0.647317	1.08124	1.42933	1.24316	-0.494382	-0.10743	-0.364453	0.457632	-0.16852	-0.283254	-0.0417719	-0.329424	-0.287704	-0.297974	-0.177795	-0.967051	7	BLOCK1	jgi|Trire2|81720|estExt_GeneWisePlus.C_270064	7
Major facilitator superfamily	TRIRE2_80875	2.38628e-05	4.37188	down	0.00186902	2.39385	down	8.89513e-06	2.95207	down	7.73824e-05	2.6286	down	0.748324	0.803572	0.891635	1.17631	0.775264	1.16745	1.44925	1.08272	1.21441	-0.964766	-0.213684	0.0985479	-2.05943	-0.545462	-0.67689	-0.601376	-0.860328	0.786689	-0.916839	-0.0985479	-0.56682	7	BLOCK1	jgi|Trire2|80875|estExt_GeneWisePlus.C_210095	7
trichothecene 3-O-acetyltransferase [Fusarium nygamai]	TRIRE2_112112	0.00784837	2.60054	down	0.00063477	3.46743	down	0.00236843	2.78648	down	0.00390239	2.5992	down	1.84735	1.32351	1.77944	-0.0799208	1.11752	1.07062	1.3994	1.7082	1.84029	-0.127988	0.198559	-0.202638	-0.743454	0.611508	-0.00235653	-0.378922	-0.353553	-0.646996	-0.270928	-0.164629	0.00235653	7	BLOCK1	jgi|Trire2|112112|fgenesh5_pg.C_scaffold_33000010	7
Cytochrome P450	TRIRE2_64900	0.0453704	2.93078	down	0.0370314	2.73119	down	0.00204016	5.28486	down	0.044514	2.56381	down	0.852426	0.0110292	-1.0118	1.12967	2.51329	0.913338	1.50822	1.02031	1.13312	-0.431297	-0.0721941	-0.881512	-2.02622	-0.0110283	0.0732613	-0.901465	-0.854556	0.0973024	-1.69404	-1.48195	-1.33974	7	BLOCK1	jgi|Trire2|64900|e_gw1.15.43.1	7
Short-chain dehydrogenase/reductase SDR	TRIRE2_59830	0.00089475	2.29329	down	0.000514956	2.40156	down	0.0020706	2.21608	down	0.000321807	2.55122	down	1.34408	0.880886	1.63465	0.236892	0.98836	0.578687	0.611815	1.02059	0.838882	-0.329063	-0.613354	-0.399524	-0.45202	-0.0427036	-0.385923	-0.268413	-0.307115	-0.50478	-0.18839	-0.691172	0.147142	7	BLOCK1	jgi|Trire2|59830|e_gw1.7.370.1	7
unknown gene	TRIRE2_105003	0.0064205	2.41518	down	0.00283864	2.68791	down	0.0014401	2.95094	down	0.00613585	2.54023	down	1.75108	0.138286	0.91171	0.829759	0.640305	0.309499	0.435512	1.47938	1.68524	-0.394773	0.0467367	-0.959928	-0.0467367	-0.365271	-0.677455	-0.490237	-0.335879	-0.726413	-0.689477	-0.654471	-0.612656	7	BLOCK1	jgi|Trire2|105003|fgenesh5_pg.C_scaffold_4000381	7
Fungal transcriptional regulatory protein, N-terminal	TRIRE2_58918	0.00112268	3.10765	down	0.000520259	2.90488	down	0.000495534	2.83174	down	0.0013064	2.50493	down	1.36151	0.673126	1.73313	1.37198	0.323677	0.460176	1.04117	1.4856	1.31699	-0.225807	-0.460546	-0.0321636	-1.34876	0.0321636	-0.335092	-0.539359	-0.698029	-0.122255	-0.556598	-0.449615	-0.243068	7	BLOCK1	jgi|Trire2|58918|e_gw1.5.582.1	7
unknown gene	TRIRE2_111129	0.000168762	3.02589	down	0.000105582	2.44437	down	3.08247e-05	2.60452	down	3.08646e-05	2.49686	down	1.29526	1.06831	1.56562	0.768021	1.41595	0.744178	1.40138	1.07844	1.53039	-0.101207	-0.136133	-0.100484	-1.16451	0.121546	-0.126597	-0.0410957	0.225691	-0.430463	-0.237268	0.0410967	-0.324368	7	BLOCK1	jgi|Trire2|111129|fgenesh5_pg.C_scaffold_24000117	7
unknown gene	TRIRE2_122102	0.00806995	2.61728	down	0.00159048	3.432	down	0.0213736	2.24954	down	0.00849678	2.48079	down	0.938528	1.56351	1.90906	0.571839	0.810008	1.12649	1.50783	0.569186	-0.289981	-0.410069	-0.572711	-0.0474577	-0.836915	-0.566072	0.140938	-1.17836	-0.936291	-0.320344	0.0474577	-0.861142	0.206942	7	BLOCK1	jgi|Trire2|122102|estExt_fgenesh5_pg.C_100294	7
Flavin-containing monooxygenase FMO	TRIRE2_70988	0.00746339	2.79087	down	0.0178051	2.40847	down	0.00630432	2.82669	down	0.0149692	2.46275	down	1.42118	1.2533	0.00139999	0.420943	0.312503	2.03703	1.08376	1.90648	0.810085	0.0620203	-0.810633	-0.0699596	-0.966557	-0.340072	-0.0532837	-0.833038	-0.00139999	0.112316	-0.758558	-0.613819	-0.0427351	7	BLOCK1	jgi|Trire2|70988|e_gw1.46.34.1	7
DNA mismatch repair protein MutS, C-terminal	TRIRE2_56515	0.00760527	2.49681	down	0.0237008	2.16057	down	0.0108093	2.2944	down	0.00752994	2.45339	down	0.586526	0.164435	0.724079	1.75308	0.0971088	0.65667	0.282466	1.74814	0.19072	-0.563294	-0.825429	-0.42787	-0.733908	-0.904876	-0.253736	-0.432944	-0.967951	0.134408	-0.481849	-0.564421	-0.480334	7	BLOCK1	jgi|Trire2|56515|e_gw1.3.623.1	7
RTA1 like protein	TRIRE2_70127	0.00108271	2.15319	down	9.11763e-06	2.77455	down	4.6286e-05	2.36336	down	4.91426e-05	2.43027	down	1.44508	1.57296	1.54615	1.13591	0.752266	0.949073	0.956835	1.07942	0.97213	0.0932016	-0.0932016	-0.373416	0.70444	-0.245353	-0.308577	-0.431535	-0.299995	-0.21529	-0.186564	0.0973997	-0.163411	7	BLOCK1	jgi|Trire2|70127|e_gw1.33.112.1	7
unknown gene	TRIRE2_108714	0.00285326	2.4401	down	0.00831939	2.38599	down	0.00231399	2.37169	down	0.00222606	2.42509	down	0.770156	0.0590811	0.960723	0.410167	1.1851	0.180147	0.00764561	0.227991	0.744223	-0.80378	-0.135266	-1.37999	-0.960315	-0.00764465	-1.37779	-0.602398	0.133015	-1.7793	-0.484949	-0.32426	-1.41347	7	BLOCK1	jgi|Trire2|108714|fgenesh5_pg.C_scaffold_13000060	7
Glycosyl transferase; clock-controlled gene-9(Ccg9) protein [Neurospora crassa OR74A]	TRIRE2_121491	1.43909e-05	3.75463	down	1.8247e-05	4.6275	down	0.000492178	3.63601	down	0.000293804	2.41433	down	1.16352	1.01989	1.64009	0.612901	1.21539	0.842018	1.83945	1.15108	0.947134	0.0367022	-0.337708	-0.0367022	-1.09391	-0.542164	-0.612783	-1.52059	-1.2682	-0.364751	-1.7035	-0.643099	0.23669	7	BLOCK1	jgi|Trire2|121491|estExt_fgenesh5_pg.C_70483	7
unknown gene	TRIRE2_122293	0.000567938	3.83021	down	0.000124165	2.34762	down	6.60669e-06	2.98456	down	0.000215808	2.32698	down	0.669545	0.936563	1.12494	0.410952	0.365976	0.90852	0.877972	1.21633	1.03159	-0.448189	-0.753327	0.0602617	-2.35957	-0.878302	-0.0602627	-0.362812	-0.738995	-0.0776529	-0.752628	-0.897928	-0.567865	7	BLOCK1	jgi|Trire2|122293|estExt_fgenesh5_pg.C_110218	7
unknown gene	TRIRE2_106051	0.000189174	2.35491	down	5.34388e-05	2.78935	down	8.14003e-05	2.60035	down	0.000129787	2.30503	down	0.867156	1.12446	1.15526	1.446	0.319571	0.99429	1.17317	1.0058	0.909374	-0.516189	-0.0296803	-0.0701208	-0.400839	-0.505118	0.197307	-0.212333	-0.95476	-0.274326	-0.747025	0.0211172	-0.411856	7	BLOCK1	jgi|Trire2|106051|fgenesh5_pg.C_scaffold_6000277	7
Fungal transcriptional regulatory protein, N-terminal	TRIRE2_64784	0.0108713	2.25384	down	0.0113786	2.21237	down	0.00223045	2.61601	down	0.00819152	2.27832	down	1.30329	0.781467	1.11506	-0.414943	0.102787	0.703801	1.23558	1.0875	0.724788	-0.855475	-0.497888	0.00255775	-0.520677	-0.938546	0.15518	-0.241784	-0.979315	-0.00255871	-0.508146	-0.790753	-0.6501	7	BLOCK1	jgi|Trire2|64784|e_gw1.14.358.1	7
unknown gene	TRIRE2_105860	0.019561	4.23457	down	0.0144538	2.20482	down	0.00598802	2.48634	down	0.00981974	2.27019	down	0.198187	-0.470811	1.4338	0.541073	1.08242	1.12228	1.08704	1.4047	0.695636	-0.268201	-0.487002	-0.42845	-3.81904	-0.00711822	-0.0557117	-0.726368	0.00711727	-0.337952	-0.24364	-0.749722	-0.583922	7	BLOCK1	jgi|Trire2|105860|fgenesh5_pg.C_scaffold_6000086	7
Acyltransferase 3	TRIRE2_53372	0.0374403	2.27957	down	0.040933	2.0645	down	0.00487326	2.81148	down	0.02354	2.24917	down	0.852942	0.642365	0.00421715	0.535814	-0.0783024	1.25946	0.926358	1.76872	-0.168463	-0.278358	-1.31124	-0.00421715	-1.7472	-0.0291653	0.124444	-0.791238	-0.879787	0.448012	-1.3637	-0.82964	-0.366279	7	BLOCK1	jgi|Trire2|53372|e_gw1.1.1572.1	7
Tyrosinase	TRIRE2_45445	2.2293e-05	2.76857	down	0.000430175	2.08011	down	0.000252472	2.04331	down	0.00011312	2.24592	down	1.13984	0.711201	1.21552	0.758512	0.837234	0.377807	1.13056	0.678522	1.27042	-0.273788	-0.0480814	-0.473514	-0.861349	-0.318919	-0.520623	0.223537	-0.302489	-0.384499	0.0480814	-0.155998	-0.278266	7	BLOCK1	jgi|Trire2|45445|estExt_Genewise1.C_30504	7
unknown gene	TRIRE2_73708	0.00888215	2.66497	down	0.00779452	2.11699	down	0.000395022	3.39429	down	0.00424203	2.19606	down	1.01464	-0.196871	0.550228	0.666023	0.40978	0.753933	1.01814	1.57439	1.05382	-0.412328	-0.642725	-0.0683308	-1.81307	-0.461161	0.313242	0.0848761	-0.820667	-0.228899	-1.54165	-1.02287	-0.443444	7	BLOCK1	jgi|Trire2|73708|estExt_GeneWisePlus.C_10404	7
unknown gene	TRIRE2_104084	0.016474	2.68601	down	0.00237081	2.30558	down	0.00289573	2.16015	down	0.00250415	2.17852	down	0.30788	0.52669	1.14521	1.66298	0.760411	0.566765	0.10702	0.597268	0.929495	-0.405055	-0.248157	-0.515595	-2.2489	0.362123	-0.188381	-0.391016	-0.151306	-0.871822	-0.2538	-0.272864	-0.605496	7	BLOCK1	jgi|Trire2|104084|fgenesh5_pg.C_scaffold_3000039	7
unknown gene	TRIRE2_61222	0.00697943	2.84205	down	0.0148177	2.52423	down	0.0116136	2.54378	down	0.0306691	2.13409	down	1.44923	0.846353	1.32854	-0.0214844	-0.370624	0.510935	0.680773	1.53686	1.39262	-0.0265102	-0.862286	0.0589981	-0.394988	-1.38471	-0.290035	-0.958478	-0.856528	0.258543	-0.346336	-1.12741	-0.11611	7	BLOCK1	jgi|Trire2|61222|e_gw1.8.832.1	7
Short-chain dehydrogenase/reductase SDR	TRIRE2_54227	0.0047219	3.07872	down	0.000170557	5.81145	down	0.0091293	4.50783	down	0.0482215	2.12997	down	1.41133	-0.121202	1.52159	0.64632	1.32695	0.971542	1.88404	2.39526	1.60689	1.01159	-0.371856	-0.0313339	0.0688858	-0.669779	-0.385185	-1.07432	-1.34768	-1.31379	-0.803565	-2.64304	0.810217	7	BLOCK1	jgi|Trire2|54227|e_gw1.1.1829.1	7
unknown gene	TRIRE2_120215	0.00597095	2.67378	down	0.0087533	2.24836	down	0.0112442	2.14755	down	0.0130473	2.12507	down	1.4826	1.15393	0.148834	0.115736	0.498064	0.969517	1.53134	0.880104	1.71295	-0.420864	-0.113759	0.103118	-0.113701	-1.27354	-0.0383778	0.0383787	-0.45141	-0.262559	-0.0535145	-0.075325	-0.348209	7	BLOCK1	jgi|Trire2|120215|estExt_fgenesh5_pg.C_20443	7
ABC transporter	TRIRE2_60116	0.00485227	2.42935	down	0.000575184	2.48582	down	5.45807e-05	2.81957	down	0.00138942	2.12214	down	0.683578	0.802509	0.282828	1.33601	0.308786	1.06869	0.579246	0.7332	0.418672	-0.80053	-0.481124	0.0962715	-1.65784	-0.344191	0.231488	-0.525348	-1.21803	-0.126606	-0.776998	-1.09494	-0.543314	7	BLOCK1	jgi|Trire2|60116|e_gw1.7.535.1	7
Prenyltransferase/squalene oxidase	TRIRE2_109078	0.012881	3.79826	down	0.0378275	2.0632	down	0.0273491	2.19371	down	0.0397743	2.09712	down	1.09162	1.30214	1.72578	-0.729012	0.772105	0.961801	1.72578	1.20459	0.824949	0.316946	-0.499908	-0.0623531	-2.73941	0.0332022	-0.109897	-0.143311	-0.103607	0.0721788	-0.358768	-0.0779686	-0.00346565	7	BLOCK1	jgi|Trire2|109078|fgenesh5_pg.C_scaffold_14000152	7
Zn-finger, C2H2 type	TRIRE2_120597	0.0123025	2.05386	down	0.000889174	2.92372	down	0.00290939	2.14899	down	0.00914691	2.08195	down	0.727848	0.990533	0.455317	0.369693	-0.0925503	0.97263	1.12876	0.996915	0.0925493	-0.437218	-1.09002	0.234004	-1.15784	-0.375076	0.298468	-1.11976	-1.48089	-0.162204	-0.358826	-0.868636	-0.202948	7	BLOCK1	jgi|Trire2|120597|estExt_fgenesh5_pg.C_40091	7
