# Supplementary material for: Blue Light Acts as a Double-Edged Sword in Regulating Sexual Development of Hypocrea jecorina (Trichoderma reesei)
Source: PLoS One. 2012 Sep 18;7(9):e44969. doi: 10.1371/journal.pone.0044969 (PMC3445611; doi:10.1371/journal.pone.0044969)
Supplement: Table S2 — 287 genes are at least two-fold up-regulated (p value <0.05) under 4 sexually potent conditions (i.e., W-12L12D, W-12D12L, W-24D and E-24D) in comparison with those under the three sexually impotent conditions (i.e., E-12D12L, E-12L12D, E-24D). (XLS) [file pone.0044969.s002.xls]

## Sheet: SW vs E24DD(up)
# Notes : Entities from the selected region(s) of the Venn diagram:
#EL1 ^ EL2 ^ EL3 ^ EL4
#
#EL1 : [E_24D] Vs [AE] P <= 0.05 FC >=2.0(up)
# Source Experiment : All_data_3repeats(quantile_median)
# Source Organism : None
# Source Technology : Generic.SingleColor.lab229_Nimblegen_expression
#
#EL2 : [W-24D] Vs [AE] P <= 0.05 FC >=2.0(up)
# Source Experiment : All_data_3repeats(quantile_median)
# Source Organism : None
# Source Technology : Generic.SingleColor.lab229_Nimblegen_expression
#
#EL3 : [W-12L12D] Vs [AE] P <= 0.05 FC >=2.0(up)
# Source Experiment : All_data_3repeats(quantile_median)
# Source Organism : None
# Source Technology : Generic.SingleColor.lab229_Nimblegen_expression
#
#EL4 : [W-12D12L] Vs [AE] P <= 0.05 FC >=2.0(up)
# Source Experiment : All_data_3repeats(quantile_median)
# Source Organism : None
# Source Technology : Generic.SingleColor.lab229_Nimblegen_expression
#
#
# Technology : Generic.SingleColor.lab229_Nimblegen_expression
# Owner : gxuser
# Created On : Tue May 29 15:07:51 CST 2012
Annotation	SEQ_ID	p ( [E_24D] Vs [AE] P <= 0.05 FC >=2.0(up) )	FC (abs) ( [E_24D] Vs [AE] P <= 0.05 FC >=2.0(up) )	Regulation ( [E_24D] Vs [AE] P <= 0.05 FC >=2.0(up) )	p ( [W-24D] Vs [AE] P <= 0.05 FC >=2.0(up) )	FC (abs) ( [W-24D] Vs [AE] P <= 0.05 FC >=2.0(up) )	Regulation ( [W-24D] Vs [AE] P <= 0.05 FC >=2.0(up) )	p ( [W-12L12D] Vs [AE] P <= 0.05 FC >=2.0(up) )	FC (abs) ( [W-12L12D] Vs [AE] P <= 0.05 FC >=2.0(up) )	Regulation ( [W-12L12D] Vs [AE] P <= 0.05 FC >=2.0(up) )	p ( [W-12L12D] Vs [AE] P <= 0.05 FC >=2.0(up) )	FC (abs) ( [W-12L12D] Vs [AE] P <= 0.05 FC >=2.0(up) )	Regulation ( [W-12L12D] Vs [AE] P <= 0.05 FC >=2.0(up) )	6174-421356-425-E12L12D-A01_532.calls(normalized)	6175-421356-400-E12L12D-A02_532.calls(normalized)	6176-421356-400-E24L-A03_532.calls(normalized)	6183-421446-400-1-2envl_12L12D-A02_532.calls(normalized)	6183-421446-400-1-2envl_12L12D-A02_532.calls(normalized)	6183-421446-400-1-2envl_12L12D-A02_532.calls(normalized)	6183-421446-400-1-2envl_12L12D-A02_532.calls(normalized)	6196-421468-400-1-2envl_12L12D-0511A03_523.calls(normalized)	6197-421468-425-1-2envl_12L12D-0509A04_523.calls(normalized)	6177-421356-400-E24D-A04_532.calls(normalized)	6185-421446-400-1-2envl_24D-A04_532.calls(normalized)	6193-421464-400-1-2envl_24D-A04_532.calls(normalized)	6171-421038-450-W12D12L-A02_532.calls(normalized)	6179-421416-400-1-2_12D12L-A02_532.calls(normalized)	6187-421461-400-1-2_12D12L-A02_532.calls(normalized)	6170-421038-400-W12L12D-A01_532.calls(normalized)	6178-421416-400-1-2_12L12D-A01_532.calls(normalized)	6195-421468-400-1-2_12L12D-0511A02_523.calls(normalized)	6173-421038-400-W24D-A04_532.calls(normalized)	6181-421416-400-1-2_24D-A04_532.calls(normalized)	6189-421461-400-1-2_24DA04_532.calls(normalized)	FILTERED_PROBE_PAIRS	GENE_EXPR_OPTION	GENE_INFO	PROBE_PAIRS
Cytochrome P450	TRIRE2_56687	3.57716e-06	64.5857	up	3.57263e-06	69.1404	up	0.000361077	12.0672	up	0.00511541	9.02646	up	-3.81346	-3.64961	-2.5144	-3.75157	-2.75157	-1.75157	-0.751565	-3.71355	-3.72627	3.1374	3.08792	2.79295	-2.16186	1.42961	1.23358	1.1724	-0.0779667	0.663462	2.86035	2.84057	3.61229	7	BLOCK1	jgi|Trire2|56687|e_gw1.3.723.1	7
glycoside hydrolase? muramidase [Aspergillus kawachii IFO 4308]	TRIRE2_111729	8.62751e-08	60.5526	up	2.71722e-06	66.4688	up	5.10609e-06	17.8962	up	2.10596e-07	43.6678	up	-4.32263	-4.1561	-3.87121	-4.67896	-3.67896	-2.67896	-1.67896	-4.24063	-4.70038	2.06797	2.15752	1.69364	1.88051	1.31329	1.31048	0.783999	-0.541149	0.400686	2.67863	0.292863	3.3511	7	BLOCK1	jgi|Trire2|111729|fgenesh5_pg.C_scaffold_28000142	7
GH5, cel5a	TRIRE2_120312	0.000306229	34.4891	up	0.0001408	47.4891	up	0.00531731	13.8081	up	0.000194491	45.8849	up	-4.30137	-3.78134	-4.18799	-3.47981	-2.47981	-1.47981	-0.479814	-4.03605	-3.59836	1.81973	2.82536	0.882136	3.41161	1.10124	2.25002	2.72951	-0.420665	-0.743507	2.98511	2.54426	1.38223	7	BLOCK1	jgi|Trire2|120312|estExt_fgenesh5_pg.C_30013	7
GH5, man5a, mannan endo-1,4-b-mannosidase (EC 3.2.1.78)	TRIRE2_56996	0.00014491	29.1285	up	4.03895e-05	45.9262	up	0.00296796	12.0685	up	9.40704e-05	37.2543	up	-3.88453	-3.07277	-3.65263	-3.17546	-2.17546	-1.17546	-0.175461	-3.82296	-3.33309	1.93437	2.59688	1.17174	3.02133	1.3014	2.4452	2.45456	-0.293705	-0.271422	2.88307	2.37466	2.41593	7	BLOCK1	jgi|Trire2|56996|e_gw1.3.372.1	7
unknown gene	TRIRE2_106490	0.00454973	46.3385	up	0.00500255	43.5006	up	0.0173868	20.1674	up	0.014068	22.7356	up	-5.43935	-5.51035	-5.46271	-5.08292	-4.08292	-3.08292	-2.08292	-5.35243	-5.23451	0.936905	1.26953	2.12549	-0.00301266	0.257468	0.995689	-0.270689	0.0030117	0.999048	0.723509	1.47025	1.86464	7	BLOCK1	jgi|Trire2|106490|fgenesh5_pg.C_scaffold_7000291	7
serine proteinase [Metarhizium anisopliae ARSEF 23] 34 kda chymotrypsinlike serine proteinase [Coccidioides immitis]	TRIRE2_105156	7.19367e-07	95.9017	up	6.28101e-06	42.7708	up	0.000768969	16.8645	up	0.0223707	4.14734	up	-2.85766	-2.91163	-2.74734	-2.64804	-1.64804	-0.648037	0.351963	-2.87274	-2.64833	4.52371	4.12247	4.09541	-1.9811	1.11018	0.0186319	-0.609136	3.16671	2.66133	2.36122	3.24801	3.63758	7	BLOCK1	jgi|Trire2|105156|fgenesh5_pg.C_scaffold_4000534	7
GH12, cel12a	TRIRE2_123232	0.000211988	28.5774	up	8.18117e-05	40.3022	up	0.00398281	10.9195	up	0.000221031	28.925	up	-3.7333	-3.63118	-3.73961	-3.02853	-2.02853	-1.02853	-0.0285254	-3.89489	-2.66844	1.74358	2.85626	1.0016	2.68874	0.750844	2.21417	2.23294	-0.38013	-0.415265	2.98575	2.53664	1.56699	7	BLOCK1	jgi|Trire2|123232|estExt_fgenesh5_pg.C_190084	7
unknown gene	TRIRE2_110078	4.40973e-05	12.9635	up	1.81995e-06	38.4922	up	0.0057833	3.63233	up	0.00207871	6.20963	up	-1.72772	-2.10068	-2.11664	-0.222289	0.777711	1.77771	2.77771	-1.79723	-0.230275	2.06327	3.17383	1.22594	2.23674	1.66339	-0.622711	1.14411	0.512645	-0.70017	3.90139	2.699	4.573	7	BLOCK1	jgi|Trire2|110078|fgenesh5_pg.C_scaffold_18000175	7
GH10, candidate xylanase	TRIRE2_120229	0.0024298	20.0868	up	0.000574566	37.2824	up	0.00497443	13.9382	up	0.00064024	29.9816	up	-3.48761	-3.59664	-3.87442	-2.71606	-1.71606	-0.71606	0.28394	-3.63444	-3.4146	1.81554	3.08901	-0.498122	3.44217	0.922764	1.77498	2.79903	0.598354	-0.572563	3.70091	2.88413	0.498122	7	BLOCK1	jgi|Trire2|120229|estExt_fgenesh5_pg.C_20480	7
unknown gene	TRIRE2_35534	6.71395e-12	30.5418	up	9.46189e-11	36.1207	up	3.67644e-07	6.55211	up	0.000252697	6.00744	up	-2.56823	-2.37873	-1.91846	-2.35955	-1.35955	-0.359549	0.640451	-2.45726	-2.44104	2.74776	2.62913	2.50679	-1.39965	1.50606	0.739372	1.13031	-0.0688887	0.159991	2.44349	2.82883	3.33748	7	BLOCK1	jgi|Trire2|35534|gw1.3.601.1	7
Beta-Ig-H3/fasciclin	TRIRE2_121417	0.00753179	39.0164	up	0.00848008	35.9227	up	0.0120754	28.3892	up	0.012281	28.2114	up	-6.11333	-6.18001	-6.19803	-5.27404	-4.27404	-3.27404	-2.27404	-6.02276	-5.8553	0.186814	0.622657	1.17389	0.00990486	-0.00990391	0.579945	0.0936298	0.0925894	0.420917	0.0894909	0.70088	0.835434	7	BLOCK1	jgi|Trire2|121417|estExt_fgenesh5_pg.C_70285	7
GH61, cel61b	TRIRE2_120961	0.00334363	31.0082	up	0.00245249	35.1463	up	0.00549234	24.9878	up	0.00140633	49.0734	up	-5.47599	-5.49641	-5.5965	-5.39671	-4.39671	-3.39671	-2.39671	-5.58516	-5.50148	0.186683	1.29196	-0.186684	1.75795	0.714766	0.806117	1.09638	0.35374	-1.09244	0.551758	0.970101	0.312263	7	BLOCK1	jgi|Trire2|120961|estExt_fgenesh5_pg.C_50250	7
unknown gene	TRIRE2_34272	8.13967e-07	11.3688	up	4.92889e-07	31.5531	up	0.00318453	3.89634	up	1.77657e-05	7.53629	up	-1.92029	-1.41194	-0.805972	-2.13846	-1.13846	-0.138463	0.861537	-1.60028	-1.59957	2.33098	2.19282	1.39336	2.20951	1.39175	0.53642	2.04955	-0.368004	-0.399069	4.04709	2.16743	4.12073	7	BLOCK1	jgi|Trire2|34272|gw1.22.132.1	7
Cytochrome P450	TRIRE2_56272	1.08875e-05	22.897	up	4.3281e-06	30.8671	up	6.06205e-05	12.8011	up	1.37098e-05	19.4863	up	-4.24263	-3.84783	-3.13322	-3.53938	-2.53938	-1.53938	-0.539382	-4.11743	-3.71923	1.54851	1.37805	0.615185	0.78802	1.24153	0.814091	0.832275	-0.0913744	0.284185	1.77015	1.1586	1.90573	7	BLOCK1	jgi|Trire2|56272|e_gw1.3.687.1	7
Pfs domain protein [Aspergillus fumigatus Af293] Phosphorylase superfamily	TRIRE2_60028	2.5301e-06	32.6278	up	2.32076e-06	30.75	up	2.72681e-05	17.2616	up	1.36642e-05	17.3212	up	-3.62063	-3.35366	-4.15014	-3.8446	-2.8446	-1.8446	-0.844595	-4.0317	-3.91752	1.48738	1.12529	2.4099	0.125042	0.822524	1.33431	-0.125043	0.636849	1.75516	1.23713	1.33716	2.19173	7	BLOCK1	jgi|Trire2|60028|e_gw1.7.306.1	7
Taurine catabolism dioxygenase TauD/TfdA/electron transport	TRIRE2_69529	1.56855e-07	19.4477	up	2.04256e-11	30.3699	up	4.77864e-07	4.85664	up	9.66086e-05	4.53038	up	-1.95997	-1.9104	-1.90977	-1.53145	-0.53145	0.46855	1.46855	-1.82283	-1.26478	3.30011	2.93146	1.36171	-0.470006	1.63479	0.122818	1.0744	0.437719	0.0764523	2.93819	3.45845	3.12578	7	BLOCK1	jgi|Trire2|69529|e_gw1.29.199.1	7
GH61, cel61a	TRIRE2_73643	0.00135746	19.4637	up	0.000552135	29.6064	up	0.0196221	8.19286	up	0.00203493	18.5856	up	-3.81196	-3.67202	-3.61165	-3.80305	-2.80305	-1.80305	-0.803054	-3.73834	-3.68857	1.08842	2.14446	0.539772	2.67895	0.496069	0.397827	2.02469	-0.397826	-1.59925	2.73129	1.89721	0.959511	7	BLOCK1	jgi|Trire2|73643|estExt_GeneWisePlus.C_10274	7
GH45, endoglucanase V (EC 3.2.1.4); C-terminal CBM1 module	TRIRE2_49976	0.000202306	16.2178	up	4.07697e-05	28.0113	up	0.0298847	4.59738	up	0.000430274	12.7945	up	-2.24114	-2.06875	-2.08386	-1.33784	-0.337837	0.662163	1.66216	-2.19058	-1.93341	2.53079	3.59243	0.776424	3.46164	0.545918	1.86595	3.02527	-0.545918	-1.03578	4.26474	3.38726	1.61294	7	BLOCK1	jgi|Trire2|49976|estExt_Genewise1.C_150113	7
GH16, Actin-binding	TRIRE2_49274	8.25126e-05	22.5796	up	4.50951e-05	27.9732	up	0.000695636	10.6949	up	0.0011047	9.01066	up	-3.41621	-2.76587	-2.63732	-4.55249	-3.55249	-2.55249	-1.55249	-2.68452	-4.30696	1.98104	1.264	1.69667	0.547852	0.185087	0.232818	1.00017	0.249166	0.458084	1.68536	2.03939	2.14402	7	BLOCK1	jgi|Trire2|49274|estExt_Genewise1.C_120332	7
Glucose-methanol-choline oxidoreductase	TRIRE2_66795	0.000294074	37.661	up	0.000668849	27.4531	up	0.00287344	13.8407	up	0.000559192	27.909	up	-4.90279	-4.13367	-3.31543	-5.82949	-4.82949	-3.82949	-2.82949	-4.43579	-5.89058	1.59349	1.25872	1.14955	1.08892	0.929071	0.686747	0.0855751	-0.42892	0.0126505	1.012	0.142779	1.47869	7	BLOCK1	jgi|Trire2|66795|e_gw1.19.290.1	7
Peptidase S8 and S53, subtilisin, kexin, sedolisin	TRIRE2_123234	6.17416e-05	26.5884	up	0.000441119	26.1389	up	0.000291454	14.879	up	0.000252096	18.4762	up	-4.605	-3.96666	-2.9942	-4.53994	-3.53994	-2.53994	-1.53994	-4.60498	-4.42092	1.26728	0.858203	1.00317	-0.482465	1.09554	0.940193	0.289444	-0.0196457	0.346315	2.16502	-1.20077	2.09062	7	BLOCK1	jgi|Trire2|123234|estExt_fgenesh5_pg.C_190088	7
unknown gene	TRIRE2_69276	0.000238104	12.4874	up	3.54187e-05	25.8321	up	0.00830756	6.25221	up	0.000139189	20.5102	up	-1.7578	-2.29224	-2.23119	-2.32317	-1.32317	-0.323167	0.676833	-2.14999	-2.5426	2.16179	2.83375	0.346365	4.42373	1.26941	1.79638	3.13689	-0.442716	-0.346366	3.82369	3.37865	1.28564	7	BLOCK1	jgi|Trire2|69276|e_gw1.28.211.1	7
unknown gene	TRIRE2_76659	7.80352e-06	9.22333	up	3.21905e-07	25.7174	up	0.00575373	4.09705	up	0.000912837	5.32639	up	-1.97627	-1.26659	-1.16945	-1.7318	-0.731801	0.268199	1.2682	-1.47114	-2.12213	1.58406	2.2745	1.70568	2.42576	0.743887	0.0181961	2.41051	0.0722637	-0.430643	3.62436	2.76701	3.61102	7	BLOCK1	jgi|Trire2|76659|estExt_GeneWisePlus.C_60004	7
GH3, cel3A	TRIRE2_76672	3.9983e-05	18.3474	up	2.36835e-05	25.1604	up	0.00210286	9.41491	up	7.52692e-05	21.3206	up	-2.98814	-2.77467	-2.63619	-2.06863	-1.06863	-0.0686264	0.931374	-2.86778	-2.65861	1.94016	2.62445	0.934453	3.50814	0.762608	1.87835	3.02951	0.0595722	-0.477678	3.22986	2.46117	1.17479	7	BLOCK1	jgi|Trire2|76672|estExt_GeneWisePlus.C_60045	7
Cytochrome P450	TRIRE2_58772	4.10492e-06	18.7075	up	2.26939e-06	25.0276	up	5.70628e-05	12.5876	up	7.11989e-05	10.848	up	-3.69045	-2.23063	-3.019	-2.57126	-1.57126	-0.571259	0.428741	-3.42368	-3.08945	1.77504	1.27727	1.66445	-0.225309	1.3007	1.28281	-0.0782261	1.19957	1.88058	1.68369	1.76418	2.5286	7	BLOCK1	jgi|Trire2|58772|e_gw1.5.661.1	7
Oligopeptide transporter OPT	TRIRE2_70934	1.25715e-05	18.0741	up	5.83308e-05	23.258	up	1.4617e-05	17.1511	up	0.007844	7.05674	up	-3.62214	-2.08544	-2.76733	-2.71711	-1.71711	-0.717107	0.282893	-3.39847	-3.71762	1.33791	0.362853	1.76644	-2.90551	1.41091	0.891245	0.454859	0.925819	1.85966	2.59592	-0.362854	2.32554	7	BLOCK1	jgi|Trire2|70934|e_gw1.45.21.1	7
Unknown gene	TRIRE2_59065	2.5964e-06	18.7377	up	1.81266e-06	23.1265	up	4.73238e-05	8.57404	up	7.59068e-06	14.1126	up	-2.4536	-3.11471	-2.94653	-4.17716	-3.17716	-2.17716	-1.17716	-3.82158	-2.74095	1.39839	1.1176	1.37186	0.986748	0.524494	1.14972	0.19257	-0.192571	0.504159	1.43581	2.05824	1.30461	7	BLOCK1	jgi|Trire2|59065|e_gw1.5.79.1	7
mold-specific M46 protein [Ajellomyces capsulatus] silent in yeast morphotype	TRIRE2_103135	0.00719777	9.76296	up	0.00113494	22.8229	up	0.0116546	7.41251	up	0.0122311	7.20689	up	-2.55118	-2.52559	-2.61884	-0.117668	0.882332	1.88233	2.88233	-2.50024	-1.28677	1.48955	3.64067	-0.649978	3.01115	0.972696	-0.81743	3.18011	0.767438	-0.65938	3.7489	4.28894	0.117669	7	BLOCK1	jgi|Trire2|103135|fgenesh5_pg.C_scaffold_1000768	7
acyl transferase [Aspergillus oryzae RIB40]	TRIRE2_76995	3.7752e-06	17.9604	up	1.23182e-06	22.7752	up	1.13739e-05	11.8432	up	0.000657739	7.24324	up	-3.42406	-2.60948	-1.94467	-2.3302	-1.3302	-0.330195	0.669805	-3.26937	-3.17737	1.76631	2.05134	1.03558	-0.960699	1.7074	0.176211	1.25648	1.19133	0.603172	1.81359	2.27828	1.78931	7	BLOCK1	jgi|Trire2|76995|estExt_GeneWisePlus.C_70110	7
C4-dicarboxylate transporter/malic acid transport protein	TRIRE2_105752	5.48648e-10	31.0399	up	2.20933e-08	22.2672	up	5.17522e-06	13.768	up	0.00274631	5.10849	up	-3.00472	-2.95758	-2.75653	-2.69547	-1.69547	-0.695467	0.304533	-3.00655	-2.79912	1.58697	2.18658	2.75834	-2.54998	1.29592	-0.0235052	-0.585648	1.91458	1.68455	2.09868	0.716342	2.27925	7	BLOCK1	jgi|Trire2|105752|fgenesh5_pg.C_scaffold_5000537	7
G protein beta-subunit	TRIRE2_30465	2.16856e-07	27.2146	up	1.63015e-06	21.9153	up	0.000315715	13.1163	up	0.0147129	2.75129	up	-1.93586	-1.79155	-1.91775	-1.90331	-0.903307	0.096693	1.09669	-1.75335	-1.87161	3.41489	3.03993	3.29189	-1.17096	0.957447	0.0416193	-0.0416193	3.29868	3.33061	2.12129	3.0033	3.68479	7	BLOCK1	jgi|Trire2|30465|gw1.22.78.1	7
Esterase/lipase/thioesterase	TRIRE2_104394	0.000115642	15.7497	up	4.12945e-05	21.4137	up	0.00134316	7.5902	up	0.000249084	11.7676	up	-3.73707	-3.77472	-2.72049	-2.39351	-1.39351	-0.393509	0.606491	-3.77741	-2.02565	1.07572	1.78393	0.991143	0.770358	1.12303	0.695909	0.888079	0.148026	-0.344643	1.79793	1.75418	1.62833	7	BLOCK1	jgi|Trire2|104394|fgenesh5_pg.C_scaffold_3000349	7
hypothetical GPCR, PTH11-type	TRIRE2_57101	9.23227e-05	18.5856	up	7.18024e-05	21.2036	up	0.00135354	7.86359	up	0.000380791	11.886	up	-3.57046	-3.7879	-3.42452	-1.38333	-0.383328	0.616672	1.61667	-3.82176	-2.41622	1.58732	1.59411	0.943101	0.411944	1.35131	0.42652	0.468238	0.337594	-0.404081	1.74618	0.971271	1.97746	7	BLOCK1	jgi|Trire2|57101|e_gw1.3.374.1	7
Cytochrome P450	TRIRE2_70984	4.46963e-09	17.9593	up	1.33191e-07	21.1748	up	3.38596e-06	4.39967	up	0.0169828	2.16134	up	-1.32595	-0.850823	-1.20692	-1.68235	-0.682352	0.317648	1.31765	-1.35396	-0.486057	3.3066	3.15231	2.83243	-1.21541	0.748835	0.59371	1.21255	0.708847	1.28215	2.32153	3.90746	3.7752	7	BLOCK1	jgi|Trire2|70984|e_gw1.46.32.1	7
cip2, Cellulose-binding	TRIRE2_123940	0.000410527	8.58431	up	9.10638e-05	20.2077	up	0.0173182	4.38279	up	0.000983748	7.92947	up	-1.24362	-1.42289	-1.42143	-1.10482	-0.104815	0.895185	1.89518	-1.40761	-1.2438	1.89984	3.753	0.184161	3.9797	0.0891056	1.42476	3.64784	-0.690153	-0.0302401	5.09691	3.55132	0.894167	7	BLOCK1	jgi|Trire2|123940|estExt_fgenesh5_pg.C_280132	7
GH7, cel7b	TRIRE2_122081	0.000509956	13.4787	up	0.000116573	20.0814	up	0.00746358	7.45325	up	0.000122045	20.5906	up	-2.78387	-2.59229	-2.63726	-2.38854	-1.38854	-0.388537	0.611463	-3.09334	-1.97836	1.85505	2.54412	0.0742359	3.26816	1.08129	1.95785	2.85066	-0.0742359	-0.867257	3.00655	2.21824	0.974144	7	BLOCK1	jgi|Trire2|122081|estExt_fgenesh5_pg.C_100226	7
Eukaryotic molybdopterin oxidoreductase	TRIRE2_106695	2.36873e-06	16.4538	up	1.32238e-06	18.9652	up	2.33663e-05	10.8748	up	0.000115594	10.6168	up	-3.47599	-2.39636	-3.36197	-2.94714	-1.94714	-0.947141	0.0528593	-2.47566	-3.36002	1.62846	0.859573	1.70293	-0.750303	1.57942	1.46564	-0.116447	1.09934	1.41578	1.56963	1.21694	2.0192	7	BLOCK1	jgi|Trire2|106695|fgenesh5_pg.C_scaffold_7000496	7
Peptidase A4, scytalidopepsin B	TRIRE2_106661	0.00648107	11.0408	up	0.00259237	18.7178	up	0.00252604	14.5442	up	0.0216331	6.34308	up	-4.40695	-2.37068	-1.4182	-1.60778	-0.607777	0.392223	1.39222	-3.93362	-4.51106	2.10968	0.00409031	0.763134	-0.274869	0.930469	-0.177445	1.66742	1.44243	0.959871	2.8539	-0.00409126	2.31181	7	BLOCK1	jgi|Trire2|106661|fgenesh5_pg.C_scaffold_7000462	7
Glycoside hydrolase, family 11	TRIRE2_123818	0.0247458	7.01173	up	0.00479745	18.6863	up	0.00843298	8.26505	up	0.000787995	15.035	up	-1.75732	-0.967197	-2.05806	-0.216681	0.783319	1.78332	2.78332	-2.06633	-1.46463	1.71131	4.21903	-1.13593	4.3593	1.96269	1.77386	4.14021	1.14927	0.216681	5.28321	4.32585	-0.572232	7	BLOCK1	jgi|Trire2|123818|estExt_fgenesh5_pg.C_270048	7
cip1, Carbohydrate-Binding Module Family 1	TRIRE2_73638	0.00365863	10.9425	up	0.000898161	18.6699	up	0.0276671	5.76553	up	0.000786911	19.1299	up	-1.92648	-1.75151	-2.12869	-1.55219	-0.552188	0.447812	1.44781	-2.21202	-2.14854	2.02454	3.72117	-0.177319	4.78282	1.32038	1.88285	3.50115	0.17732	-0.88333	4.3063	3.02213	0.552269	7	BLOCK1	jgi|Trire2|73638|estExt_GeneWisePlus.C_10269	7
unknown gene	TRIRE2_110339	8.2557e-06	24.5288	up	7.9206e-05	18.2146	up	0.000602877	7.17926	up	0.00127104	8.35094	up	-3.00683	-2.93866	-2.62016	-3.37658	-2.37658	-1.37658	-0.37658	-3.38968	-2.60467	1.81353	1.85596	2.51667	-1.07109	0.848287	1.74556	0.281833	-0.381188	0.967807	1.59544	0.415602	2.88698	7	BLOCK1	jgi|Trire2|110339|fgenesh5_pg.C_scaffold_19000224	7
unknown gene	TRIRE2_39587	3.80331e-07	11.1838	up	4.64956e-08	17.1222	up	9.0743e-06	6.50318	up	0.000944847	4.0957	up	-2.33076	-2.06624	-0.902694	-2.22741	-1.22741	-0.227413	0.772587	-2.38031	-2.04068	1.58599	1.91031	0.958332	-1.25852	1.07314	0.292311	1.30964	-0.00565815	0.804056	1.92385	1.87183	2.50231	7	BLOCK1	jgi|Trire2|39587|gw1.7.723.1	7
C. albicans Rbt5p. Putative cell wall protein with a CFEM domain.	TRIRE2_124295	0.00573049	10.1814	up	0.00128565	16.659	up	0.00850299	7.4119	up	0.00289313	10.7894	up	-3.35255	-3.67638	-3.38343	-4.84448	-3.84448	-2.84448	-1.84448	-3.30391	-2.14348	0.457548	1.82368	-0.990513	0.977402	0.694401	-0.130058	0.500511	0.245745	-0.829606	1.02435	2.2666	0.130859	7	BLOCK1	jgi|Trire2|124295|estExt_fgenesh5_pg.C_540011	7
Major facilitator superfamily	TRIRE2_69611	0.00143872	12.9255	up	0.00091887	16.5869	up	0.00370103	9.70128	up	0.00733279	7.36417	up	-3.51533	-1.78073	-1.60166	-4.23072	-3.23072	-2.23072	-1.23072	-2.7056	-3.80073	1.44304	1.39717	1.52986	1.08595	0.166042	0.683211	0.450527	0.913776	1.76386	1.06783	1.94884	2.43287	7	BLOCK1	jgi|Trire2|69611|e_gw1.29.171.1	7
Unknown gene	TRIRE2_69791	0.000124733	16.735	up	0.000127042	16.4685	up	9.63238e-05	18.1859	up	9.99947e-05	20.338	up	-3.29984	-4.34369	-4.81707	-4.10305	-3.10305	-2.10305	-1.10305	-3.49122	-5.34324	0.394928	-0.00843716	0.646346	-0.189067	0.860089	1.20572	0.784944	0.350565	0.257166	0.509232	0.00843811	0.445674	7	BLOCK1	jgi|Trire2|69791|e_gw1.30.132.1	7
Unknown gene	TRIRE2_3405	0.00762511	16.297	up	0.0078659	16.0592	up	0.0334695	8.06237	up	0.0130208	12.6088	up	-4.45663	-2.13305	-4.3661	-4.54041	-3.54041	-2.54041	-1.54041	-4.94003	-3.73278	1.09197	1.07922	1.09197	0.557521	0.515883	1.07922	0.750925	-0.354712	-0.179046	0.962161	1.09197	1.1454	7	BLOCK1	jgi|Trire2|3405|fgenesh1_pm.C_scaffold_6000153	7
Unknown gene	TRIRE2_106160	3.15193e-06	17.9371	up	4.86615e-06	16.0038	up	6.91012e-06	14.2153	up	2.07879e-05	10.8681	up	-2.70234	-3.33241	-3.90894	-2.68229	-1.68229	-0.682294	0.317706	-3.05618	-3.36876	1.08809	1.08809	1.45159	0.0462675	0.6397	0.773245	0.595859	0.964071	1.06132	0.931919	0.835053	1.36718	7	BLOCK1	jgi|Trire2|106160|fgenesh5_pg.C_scaffold_6000386	7
GH5, Peptidase M28	TRIRE2_81087	0.0229409	3.9095	up	0.000221568	15.6022	up	0.00123367	8.32721	up	0.000539323	13.362	up	-3.14107	-3.06773	-2.75221	-2.26182	-1.26182	-0.261816	0.738184	-3.4973	-2.53645	-0.596719	0.379503	-1.5776	2.25892	1.21084	0.0546494	0.748041	0.784344	-0.0546494	2.22418	0.992861	0.978247	7	BLOCK1	jgi|Trire2|81087|estExt_GeneWisePlus.C_220173	7
GH62	TRIRE2_76210	0.00871498	10.4511	up	0.00352886	15.456	up	0.0203753	7.10101	up	0.000874812	19.7801	up	-1.68141	-2.29992	-2.14258	-2.64732	-1.64732	-0.647316	0.352683	-2.10285	-2.63514	1.66019	3.77407	-0.109011	3.73071	1.61534	2.74039	3.0695	1.22633	-0.643236	3.67125	3.23855	0.109011	7	BLOCK1	jgi|Trire2|76210|estExt_GeneWisePlus.C_50020	7
S-adenosylmethionine-dependent methyltransferase	TRIRE2_104393	1.75114e-05	10.5204	up	2.36003e-06	14.8583	up	0.00179753	3.267	up	0.000189994	5.1297	up	-2.01729	-2.31024	-2.10801	-0.706485	0.293515	1.29352	2.29352	-2.33787	-1.12161	1.65088	2.35278	1.09159	0.655741	0.95785	0.372932	-0.183757	0.0626574	0.154895	2.07299	2.09186	2.42464	7	BLOCK1	jgi|Trire2|104393|fgenesh5_pg.C_scaffold_3000348	7
Sugar transporter	TRIRE2_60945	0.000593688	10.1242	up	0.000188358	14.7332	up	0.00297221	6.17458	up	0.0068988	6.15979	up	-1.55601	-2.63782	-2.81855	-4.07782	-3.07782	-2.07782	-1.07782	-2.75606	-1.09197	1.06621	1.53166	1.02949	-0.985411	1.08172	1.3805	0.6859	0.442306	0.358983	1.51404	2.03135	1.70577	7	BLOCK1	jgi|Trire2|60945|e_gw1.8.131.1	7
Unknown gene	TRIRE2_103134	0.00840922	12.444	up	0.00450299	14.6573	up	0.0180814	7.75502	up	0.00792167	11.0126	up	-2.77882	-1.02663	-2.71637	-3.96641	-2.96641	-1.96641	-0.966411	-4.48318	-4.13267	2.7648	-0.275331	0.721678	-0.0813885	1.05783	1.70583	0.997005	-0.656696	0.824088	1.91438	0.0404406	1.96482	7	BLOCK1	jgi|Trire2|103134|fgenesh5_pg.C_scaffold_1000767	7
Unknown gene	TRIRE2_59876	2.04503e-05	8.40206	up	2.25059e-07	14.1047	up	1.17351e-06	16.3348	up	7.14667e-05	8.71349	up	-2.42044	-2.78964	-2.68631	-2.60356	-1.60356	-0.603564	0.396436	-2.94743	-1.30087	1.61419	0.0662718	-0.0662718	-0.45896	2.00121	0.229466	0.858807	2.4452	1.18758	0.98412	1.41978	1.45238	7	BLOCK1	jgi|Trire2|59876|e_gw1.7.647.1	7
Major facilitator superfamily	TRIRE2_70829	5.24877e-08	11.5867	up	2.16516e-08	14.0928	up	2.39324e-07	8.04868	up	9.95675e-07	7.141	up	-2.816	-2.59327	-2.335	-1.90812	-0.908119	0.0918808	1.09188	-2.49859	-3.01777	1.49605	0.701263	0.935642	-0.113246	0.958047	0.193329	0.113247	0.925336	0.517424	0.974588	1.27196	1.73387	7	BLOCK1	jgi|Trire2|70829|e_gw1.41.13.1	7
dienelactone hydrolase [Aspergillus niger CBS 513.88]	TRIRE2_69115	1.16718e-05	12.6946	up	7.09255e-06	14.08	up	7.02212e-05	8.75726	up	0.0363899	2.02943	up	-1.65374	-1.30417	-1.14516	-0.791553	0.208447	1.20845	2.20845	-1.68119	-1.05171	3.43916	0.95594	2.15171	0.495534	-0.229752	-1.65417	0.424835	3.08567	1.42931	3.72685	1.71046	1.55781	7	BLOCK1	jgi|Trire2|69115|e_gw1.27.121.1	7
WSC domain protein [Aspergillus fumigatus Af293], similar to beta-1,3 exoglucanase (GI:2924313) [Hypocrea lixii]	TRIRE2_108655	0.0275805	7.04648	up	0.0100774	13.9988	up	0.00603672	14.2736	up	7.29151e-05	55.062	up	-3.3871	-3.28474	-0.999354	-2.47822	-1.47822	-0.478217	0.521783	-3.4631	-3.08532	1.39633	1.80887	-2.26496	3.90065	3.5334	2.40444	3.608	1.39827	-1.0109	4.2258	1.0507	-1.36526	7	BLOCK1	jgi|Trire2|108655|fgenesh5_pg.C_scaffold_13000001	7
Unknown gene	TRIRE2_109243	0.00403425	6.85311	up	0.000521299	13.5157	up	0.00047468	14.7092	up	0.00481652	6.90604	up	-1.64979	-2.10799	-3.31947	-4.07016	-3.07016	-2.07016	-1.07016	-1.78579	-2.54605	-0.110319	1.19745	1.23538	-0.180153	0.70083	1.83514	1.16059	1.56188	2.9057	1.11586	1.54234	2.60374	7	BLOCK1	jgi|Trire2|109243|fgenesh5_pg.C_scaffold_15000045	7
Zn-finger, MYND type	TRIRE2_32755	5.35766e-08	14.4107	up	2.16056e-07	13.4855	up	1.15277e-06	11.0437	up	0.00120215	5.22233	up	-2.82722	-2.34441	-3.26831	-3.06262	-2.06262	-1.06262	-0.0626192	-2.36522	-3.05536	1.2945	0.702173	1.57017	-2.10595	0.358034	0.921621	-0.0922585	1.04686	1.46048	0.631549	0.814672	1.83342	7	BLOCK1	jgi|Trire2|32755|gw1.16.231.1	7
Beta-ketoacyl synthase	TRIRE2_73621	0.0123946	17.5142	up	0.0205625	13.3209	up	0.0245069	12.1195	up	0.0178403	14.5477	up	-5.38807	-5.84698	-3.77577	-4.62929	-3.62929	-2.62929	-1.62929	-4.14615	-4.96488	0.0653524	0.365562	0.927671	-0.419522	0.105318	0.869598	-0.484716	-0.286345	0.536055	0.00179863	-0.423927	0.59623	7	BLOCK1	jgi|Trire2|73621|estExt_GeneWisePlus.C_10252	7
Cytochrome P450	TRIRE2_57555	1.23471e-07	14.4117	up	2.65513e-06	13.2076	up	1.59421e-06	6.75882	up	0.000933289	6.41674	up	-2.03217	-1.96436	-1.91975	-1.46336	-0.463363	0.536637	1.53664	-2.06991	-1.88286	2.47787	1.76436	2.21855	2.95878	-0.137102	0.137102	1.17175	0.895879	1.11595	0.970104	2.288	2.82505	7	BLOCK1	jgi|Trire2|57555|e_gw1.4.762.1	7
RTA1 like protein	TRIRE2_37921	1.44548e-05	19.2948	up	0.000148733	13.0897	up	0.000117421	12.3279	up	0.0343774	5.11802	up	-3.3032	-2.85406	-3.09823	-3.51202	-2.51202	-1.51202	-0.512016	-3.17463	-3.58939	1.50512	1.4447	1.80411	-3.40555	1.20535	1.21048	0.100651	0.987814	1.7266	1.18824	-0.100651	1.98701	7	BLOCK1	jgi|Trire2|37921|gw1.28.208.1	7
Cytochrome P450	TRIRE2_70339	9.30467e-06	6.0971	up	6.1341e-05	13.0468	up	7.83976e-07	7.10143	up	0.00637241	3.68127	up	-1.41051	-1.45467	-1.41998	-0.627785	0.372215	1.37222	2.37222	-1.39186	-1.27633	2.24911	0.394558	1.25113	2.60143	-0.394559	-0.495831	0.805813	1.52891	2.22003	0.405763	2.83188	3.94964	7	BLOCK1	jgi|Trire2|70339|e_gw1.35.58.1	7
Uncharacterized Cys-rich domain	TRIRE2_62522	1.2494e-06	6.1938	up	2.53259e-07	13.0365	up	3.03252e-07	10.6451	up	5.64942e-07	7.28963	up	-2.93572	-3.11841	-2.28817	-2.20336	-1.20336	-0.203357	0.796643	-2.50396	-2.98571	-0.0672111	0.186391	0.0672121	0.233287	0.215597	0.442572	0.41873	0.81332	1.29822	1.42918	1.49185	0.486354	7	BLOCK1	jgi|Trire2|62522|e_gw1.10.297.1	7
Flavoprotein monooxygenase	TRIRE2_73623	0.0140209	15.6555	up	0.020891	12.688	up	0.0207305	12.6899	up	0.0193875	13.3414	up	-5.16326	-5.5013	-3.34924	-5.27294	-4.27294	-3.27294	-2.27294	-4.1456	-4.86109	0.533677	0.284064	0.312683	-0.43801	0.441731	0.434429	-0.0967808	0.287611	0.0306301	0.0393763	-0.227293	0.408741	7	BLOCK1	jgi|Trire2|73623|estExt_GeneWisePlus.C_10254	7
NCU01620 [Neurospora crassa	TRIRE2_107386	0.000613236	8.73714	up	0.000148586	12.6866	up	0.00099362	11.7441	up	0.00187015	7.51864	up	-3.31024	-0.79347	-3.36386	-1.63868	-0.638682	0.361318	1.36132	-2.49104	-2.83428	1.31374	0.337796	1.12479	-0.337796	0.663455	1.8006	-0.429599	1.98618	2.49987	1.61631	1.27749	1.49673	7	BLOCK1	jgi|Trire2|107386|fgenesh5_pg.C_scaffold_9000189	7
Unknown gene	TRIRE2_103130	0.0132472	9.94316	up	0.00751349	12.6858	up	0.017874	8.01804	up	0.0165287	8.5681	up	-2.64404	-1.10249	-2.38936	-4.24653	-3.24653	-2.24653	-1.24653	-4.63814	-4.56864	1.92539	-0.0477295	0.0477304	-0.352949	0.409042	1.22511	0.6502	-0.216399	0.560229	1.48296	-0.217435	1.71418	7	BLOCK1	jgi|Trire2|103130|fgenesh5_pg.C_scaffold_1000763	7
Unknown gene	TRIRE2_122147	3.51017e-06	9.39909	up	1.51191e-06	12.5833	up	2.26346e-05	6.78593	up	0.00208855	4.04678	up	-2.27101	-2.03847	-1.89254	-3.62014	-2.62014	-1.62014	-0.620135	-1.7924	-2.61982	1.1325	0.927623	0.923713	-1.54537	0.432424	0.449546	0.0759668	0.594965	0.902975	1.11565	1.38407	1.74686	7	BLOCK1	jgi|Trire2|122147|estExt_fgenesh5_pg.C_100378	7
Alpha-1,2-mannosidase, putative	TRIRE2_60635	0.000100084	8.88732	up	0.000153578	12.4002	up	0.00190538	4.98383	up	5.84952e-05	9.62567	up	-1.79661	-2.55242	-2.88251	-3.45508	-2.45508	-1.45508	-0.455084	-2.81942	-3.45765	0.96999	0.222348	1.05342	0.680742	1.08877	0.821654	-0.892141	-0.222774	0.857185	2.07162	-0.222349	1.8381	7	BLOCK1	jgi|Trire2|60635|e_gw1.8.68.1	7
Unknown gene	TRIRE2_39996	0.0166952	3.3371	up	9.69471e-05	12.3534	up	0.0394128	2.76813	up	0.0202919	3.27019	up	-0.534603	-1.47525	-1.22316	1.171	2.171	3.171	4.171	-1.11275	-0.0196085	1.1139	1.76994	0.0196085	1.87722	1.03495	-0.096385	1.79178	0.438968	-0.136353	3.36916	2.08946	3.10955	7	BLOCK1	jgi|Trire2|39996|gw1.27.227.1	7
Major facilitator superfamily	TRIRE2_4774	2.35576e-11	8.11834	up	6.55007e-09	12.3329	up	5.96121e-09	5.08792	up	5.49532e-05	6.19722	up	-2.02006	-1.88203	-1.93982	-1.66153	-0.661534	0.338466	1.33847	-1.82461	-1.69547	1.30582	0.973091	1.12786	2.23808	0.0317316	-0.0317316	0.101516	0.778807	0.504125	2.34818	1.10096	1.76739	7	BLOCK1	jgi|Trire2|4774|fgenesh1_pm.C_scaffold_15000053	7
Metallophosphoesterase	TRIRE2_77093	3.9126e-05	10.3906	up	2.6942e-05	12.0614	up	0.00022935	8.90833	up	0.00149926	4.85287	up	-2.29473	-2.76841	-2.03275	-2.9472	-1.9472	-0.947198	0.052802	-2.43697	-1.98789	0.407875	1.39774	1.762	0.771749	0.53424	-1.03347	-0.407875	1.65974	1.64962	0.612293	1.45909	2.14159	7	BLOCK1	jgi|Trire2|77093|estExt_GeneWisePlus.C_70315	7
Peptidase M36, fungalysin	TRIRE2_70800	8.15687e-07	9.50034	up	0.00110576	11.874	up	2.94836e-06	5.80902	up	7.44911e-06	8.75034	up	-2.64081	-2.52014	-2.34824	-1.66119	-0.661193	0.338807	1.33881	-3.05342	-2.28173	1.40071	0.285837	0.665918	1.64852	0.52205	-0.174023	0.366762	0.174023	-0.317368	2.75073	-1.78471	2.35173	7	BLOCK1	jgi|Trire2|70800|e_gw1.41.27.1	7
Nitrilase/cyanide hydratase and apolipoprotein N-acyltransferase	TRIRE2_65190	0.000745486	3.13079	up	0.00039284	11.2556	up	9.10154e-07	11.7895	up	0.00239838	4.40117	up	-1.15242	-1.21779	-1.19228	-1.28455	-0.284547	0.715453	1.71545	-1.31391	-2.5428	0.221217	-0.0651751	0.562544	-0.848855	1.76134	1.28018	2.3261	2.13025	2.00093	4.15844	0.282486	1.81578	7	BLOCK1	jgi|Trire2|65190|e_gw1.15.301.1	7
Peptidase S28	TRIRE2_124051	0.00922711	5.95253	up	0.00147309	11.2206	up	0.00145554	11.0745	up	0.00315429	8.44874	up	-4.9914	-3.40312	-2.38871	-2.49318	-1.49318	-0.493185	0.506815	-4.68561	-3.48583	-0.0524397	-0.387217	-0.606493	0.062377	0.354737	0.0524397	0.306558	0.745825	0.58847	0.998957	0.236087	0.462517	7	BLOCK1	jgi|Trire2|124051|estExt_fgenesh5_pg.C_320018	7
Unknown gene	TRIRE2_102738	0.000147393	8.34275	up	3.24671e-05	10.8397	up	0.00389967	4.43711	up	0.000596204	5.73105	up	-2.4675	-1.28147	-1.4463	-2.625	-1.625	-0.624999	0.375001	-1.65712	-2.50906	1.51793	0.73491	2.1207	0.647263	0.45306	1.64805	0.890094	-0.682485	1.43322	1.59174	1.71532	2.19966	7	BLOCK1	jgi|Trire2|102738|fgenesh5_pg.C_scaffold_1000371	7
Major facilitator superfamily	TRIRE2_50894	0.000436246	8.51006	up	0.000168388	10.652	up	0.0113577	3.58952	up	0.000616706	7.4554	up	-2.67146	-0.827348	-1.98548	-0.720891	0.279109	1.27911	2.27911	-2.56368	-1.93577	1.99415	1.75426	0.88822	1.81276	1.34003	0.911186	0.635328	0.566635	-0.301468	1.74044	2.30198	1.56584	7	BLOCK1	jgi|Trire2|50894|estExt_Genewise1.C_190306	7
Channel forming colicins	TRIRE2_105155	5.92861e-10	20.3679	up	1.09594e-08	10.5509	up	0.000203772	9.54169	up	0.000118588	2.80567	up	-1.31152	-1.31549	-1.28442	-0.959547	0.0404525	1.04045	2.04045	-1.45793	-0.983881	2.97632	3.14062	3.44379	0.0157213	0.981079	-0.0157213	-0.016346	3.2018	3.09333	1.87135	2.39443	2.44817	7	BLOCK1	jgi|Trire2|105155|fgenesh5_pg.C_scaffold_4000533	7
trichothecene 3-O-acetyltransferase [Fusarium nisikadoi]	TRIRE2_106539	5.09958e-08	49.2231	up	0.000242901	10.5401	up	0.00448618	2.93133	up	0.000410999	5.35792	up	-2.15002	-0.917852	-1.14477	-0.900018	0.0999823	1.09998	2.09998	-2.23818	-2.02446	4.24071	4.07296	4.2775	-0.00102997	1.39484	1.5986	-0.545011	0.465986	0.461086	0.225831	2.37543	3.31956	7	BLOCK1	jgi|Trire2|106539|fgenesh5_pg.C_scaffold_7000340	7
Unknown gene	TRIRE2_107844	6.91363e-05	12.9198	up	8.36817e-05	10.5281	up	0.000268312	7.62018	up	0.000869975	6.3362	up	-2.71763	-2.0198	-3.03859	-3.00191	-2.00191	-1.00191	-0.0019112	-3.01379	-2.9921	0.587166	1.48933	1.96508	-0.230439	0.0655909	1.12275	0.371428	0.499263	0.885827	0.93391	0.850009	1.37163	7	BLOCK1	jgi|Trire2|107844|fgenesh5_pg.C_scaffold_10000234	7
Fungal specific transcription factor	TRIRE2_110901	6.56766e-06	7.15629	up	4.68483e-07	10.302	up	3.43298e-06	6.78835	up	0.000152349	10.4109	up	-2.47527	-2.20282	-1.61393	-1.73338	-0.733375	0.266624	1.26662	-2.49714	-1.52493	1.41605	0.885332	0.281161	3.2308	1.00845	-0.0342779	0.729401	1.12216	0.502525	1.10541	1.53453	1.51953	7	BLOCK1	jgi|Trire2|110901|fgenesh5_pg.C_scaffold_23000039	7
Zinc-containing alcohol dehydrogenase superfamily	TRIRE2_73618	0.0117127	13.5458	up	0.0208998	10.1988	up	0.019767	10.5152	up	0.0134615	12.6111	up	-4.87455	-5.25638	-3.74121	-4.59251	-3.59251	-2.59251	-1.59251	-3.6973	-3.55291	0.406594	0.21508	0.817042	0.160284	0.319298	0.649684	-0.215151	-0.0310602	0.588811	-0.000411987	-0.255826	0.466603	7	BLOCK1	jgi|Trire2|73618|estExt_GeneWisePlus.C_10249	7
Unknown gene	TRIRE2_120975	0.00213643	9.57638	up	0.00188816	10.0237	up	0.00665682	7.04023	up	0.00395852	8.01511	up	-2.41111	-1.68223	-3.11775	-4.87439	-3.87439	-2.87439	-1.87439	-2.69251	-3.17156	0.920023	0.558961	1.24275	0.270123	0.364917	1.31643	0.200607	-0.200608	1.39017	0.558394	1.10002	1.26092	7	BLOCK1	jgi|Trire2|120975|estExt_fgenesh5_pg.C_50276	7
Major facilitator superfamily	TRIRE2_43701	0.0274381	10.6748	up	0.0321106	9.83588	up	0.0394117	8.80022	up	0.0348843	9.38777	up	-4.6663	-4.89005	-2.59808	-6.9844	-5.9844	-4.9844	-3.9844	-2.86821	-2.414	0.194277	0.359178	0.563448	-0.0100613	0.197486	0.373399	-0.136064	0.0900593	0.327097	-0.0184536	0.252396	0.528695	7	BLOCK1	jgi|Trire2|43701|estExt_Genewise1.C_10269	7
Cytochrome P450	TRIRE2_65141	0.000260341	5.74404	up	2.89379e-05	9.77701	up	0.0432188	2.40403	up	0.000587699	4.95981	up	-1.97831	-1.76267	-2.27237	-0.000300407	0.9997	1.9997	2.9997	-1.84962	-2.45127	0.991495	0.3239	0.70487	0.897048	0.506478	-0.0186005	0.0520859	-1.80196	0.000301361	1.24085	1.29172	1.78968	7	BLOCK1	jgi|Trire2|65141|e_gw1.15.246.1	7
Unknown gene	TRIRE2_103162	6.09036e-05	3.59272	up	7.74809e-08	9.65831	up	0.000995714	2.74315	up	0.000525522	2.67742	up	-1.07956	-1.15887	-1.38647	-0.684351	0.315649	1.31565	2.31565	-0.926565	-0.524818	1.21878	1.34255	0.299855	0.86254	0.877427	-0.151484	1.40017	0.3768	-0.0835199	2.44508	2.07661	2.61958	7	BLOCK1	jgi|Trire2|103162|fgenesh5_pg.C_scaffold_1000795	7
Short-chain dehydrogenase/reductase SDR	TRIRE2_67938	2.58739e-05	7.56309	up	1.07102e-05	9.52316	up	9.94038e-05	5.70003	up	3.67249e-05	7.4936	up	-2.83397	-2.66593	-2.85401	-1.69782	-0.697823	0.302177	1.30218	-3.11347	-1.98935	0.765408	0.585069	0.367115	1.03939	0.260581	0.377675	-0.148618	0.245502	0.396693	0.864514	0.678935	1.17154	7	BLOCK1	jgi|Trire2|67938|e_gw1.23.281.1	7
Unknown gene	TRIRE2_111672	6.48857e-06	7.76144	up	1.65572e-06	9.49006	up	1.8457e-05	5.68759	up	0.00046351	4.51092	up	-2.20956	-1.46467	-2.62663	-1.3818	-0.381799	0.618201	1.6182	-2.03704	-2.68418	1.27872	0.434269	1.46737	-0.843966	0.592633	1.08298	0.240398	0.509415	1.08503	1.50977	0.899582	1.64128	7	BLOCK1	jgi|Trire2|111672|fgenesh5_pg.C_scaffold_28000085	7
Unknown gene	TRIRE2_109907	0.0002141	7.39244	up	4.66687e-05	9.40134	up	0.0416957	2.22357	up	0.00918638	3.91625	up	-1.75099	-1.66411	-1.32102	-1.59392	-0.593916	0.406084	1.40608	-1.61873	-1.63632	1.20563	2.42656	1.29768	2.23727	0.113683	-0.17082	-0.645899	0.366375	0.00987911	2.22683	1.98272	1.76077	7	BLOCK1	jgi|Trire2|109907|fgenesh5_pg.C_scaffold_18000004	7
Cyclin-like F-box	TRIRE2_103463	0.000100193	9.27845	up	0.000106782	9.19603	up	0.000122261	10.5984	up	0.0483541	3.31871	up	-1.94599	-1.79348	-2.97554	-3.03004	-2.03004	-1.03004	-0.0300398	-2.05352	-3.03398	1.65256	0.500684	1.00173	-2.70421	1.04336	0.366039	0.164227	1.74273	1.8237	0.546888	0.865902	1.70357	7	BLOCK1	jgi|Trire2|103463|fgenesh5_pg.C_scaffold_2000051	7
Unknown gene	TRIRE2_57383	8.90115e-05	7.88168	up	5.66756e-05	9.0424	up	0.000159534	7.04216	up	0.000404409	5.69972	up	-2.47496	-0.70795	-2.3781	-2.91067	-1.91067	-0.910669	0.0893307	-2.1432	-3.21834	0.929874	0.42199	1.22465	0.428126	-0.154632	0.900181	0.796927	0.154632	1.1375	1.04565	0.600842	1.52463	7	BLOCK1	jgi|Trire2|57383|e_gw1.4.347.1	7
Oxidoreductase,	TRIRE2_56840	1.01676e-07	7.45245	up	3.71829e-08	8.96895	up	6.77084e-07	4.93453	up	1.63998e-06	10.4631	up	-2.25266	-1.9105	-2.52807	-1.7056	-0.705596	0.294404	1.2944	-2.59064	-1.93406	0.808496	0.971422	0.378494	2.2849	0.650985	0.691092	0.374001	0.135294	-0.135294	0.990973	0.708348	1.26077	7	BLOCK1	jgi|Trire2|56840|e_gw1.3.954.1	7
Unknown gene	TRIRE2_105445	1.09482e-09	7.80161	up	2.01263e-10	8.78878	up	2.30239e-05	2.73436	up	0.000116647	3.39951	up	-0.967189	-0.843599	-0.833243	-1.23704	-0.237038	0.762962	1.76296	-1.27976	-1.14183	2.1364	1.59598	2.11611	0.536228	-0.0292425	1.74618	0.20954	0.0292435	1.07201	1.86525	2.23962	2.2593	7	BLOCK1	jgi|Trire2|105445|fgenesh5_pg.C_scaffold_5000230	7
FAD linked oxidase	TRIRE2_73631	0.0173476	10.2107	up	0.0271474	8.43091	up	0.0343841	7.42391	up	0.0193983	9.74252	up	-4.7081	-4.94358	-3.17249	-3.52319	-2.52319	-1.52319	-0.523186	-3.48186	-3.4525	0.494342	0.326732	0.563969	0.125685	0.312132	0.744087	-0.180967	-0.217251	0.403771	-0.170242	-0.125685	0.852013	7	BLOCK1	jgi|Trire2|73631|estExt_GeneWisePlus.C_10262	7
Unknown gene	TRIRE2_122792	0.000215846	8.35571	up	0.000127092	8.3448	up	0.00035664	7.84903	up	6.37829e-05	9.80721	up	-3.00177	-2.5824	-3.01835	-3.42104	-2.42104	-1.42104	-0.421043	-2.44405	-3.35826	0.159544	0.187409	1.40119	0.84485	0.666186	0.930351	-0.136783	0.136782	1.4774	0.272219	0.627754	0.842519	7	BLOCK1	jgi|Trire2|122792|estExt_fgenesh5_pg.C_150055	7
Short-chain dehydrogenase/reductase SDR	TRIRE2_4682	0.000387921	4.10899	up	8.14448e-06	8.29593	up	0.000153756	4.27181	up	6.66825e-05	5.71629	up	-1.84162	-1.94858	-1.82703	-1.34637	-0.346372	0.653628	1.65363	-2.12889	-1.25806	0.380837	1.06773	-0.223385	1.46074	0.950634	0.242698	0.534641	0.781995	0.0767298	1.77223	1.58994	0.90387	7	BLOCK1	jgi|Trire2|4682|fgenesh1_pm.C_scaffold_14000093	7
Heat shock protein DnaJ	TRIRE2_122160	2.66862e-05	9.42203	up	8.82876e-05	8.18624	up	0.000121666	7.91867	up	0.0131719	5.03412	up	-1.84129	-2.40801	-2.41246	-2.07783	-1.07783	-0.077827	0.922173	-2.37223	-2.19263	1.11662	1.1129	1.76061	-2.0342	2.02803	1.28341	0.700915	0.536319	2.00056	0.298714	1.49336	1.58955	7	BLOCK1	jgi|Trire2|122160|estExt_fgenesh5_pg.C_100413	7
Unknown gene	TRIRE2_80578	0.00018229	8.73819	up	0.000366724	8.00773	up	0.00108763	5.43218	up	0.000292293	7.53749	up	-2.05299	-3.46249	-3.02083	-3.55919	-2.55919	-1.55919	-0.559194	-2.69322	-1.38537	0.851769	0.470077	0.969724	0.618925	0.509375	0.523514	-0.00682163	0.00682068	0.234156	0.0245543	1.30626	0.582926	7	BLOCK1	jgi|Trire2|80578|estExt_GeneWisePlus.C_190141	7
swollenin; N-terminal CBM1 module;identical to CAB92328. Cellulose-binding regio	TRIRE2_123992	0.000104554	6.64714	up	1.60901e-05	8.0059	up	0.0498894	2.41828	up	0.000185684	6.02932	up	-1.44026	-1.48929	-1.52714	-0.218698	0.781302	1.7813	2.7813	-1.49797	-0.844515	1.99246	2.30215	0.820778	2.47598	0.838268	1.37892	1.8947	-0.366884	-0.788684	2.20573	2.11978	1.59487	7	BLOCK1	jgi|Trire2|123992|estExt_fgenesh5_pg.C_290118	7
Unknown gene	TRIRE2_60482	3.96394e-05	7.46625	up	2.82201e-05	7.9636	up	0.000603138	5.22829	up	0.000592474	4.13667	up	-2.17585	-2.00363	-2.34705	-1.79695	-0.796951	0.203049	1.20305	-2.78559	-1.46942	1.4523	1.00518	0.682093	-0.118039	0.583823	0.118039	-0.487075	1.27302	0.811485	1.34842	0.745777	1.32448	7	BLOCK1	jgi|Trire2|60482|e_gw1.7.475.1	7
Major facilitator superfamily	TRIRE2_59272	0.00757545	5.86844	up	0.00278836	7.88319	up	0.000894842	11.4391	up	0.00295141	7.79835	up	-3.34933	-3.83887	-3.61571	-3.23563	-2.23563	-1.23563	-0.235631	-2.90573	-2.64174	0.269458	-0.599435	0.0187063	0.0888052	0.645294	0.185203	0.87437	0.776281	0.926847	0.361065	0.103158	0.501913	7	BLOCK1	jgi|Trire2|59272|e_gw1.6.69.1	7
Cyclin-like F-box	TRIRE2_112267	0.000198128	5.79152	up	5.71799e-05	7.87739	up	0.000428962	5.19331	up	7.92596e-05	7.86023	up	-2.12309	-3.04915	-2.62343	-2.58268	-1.58268	-0.582677	0.417323	-2.12504	-1.41897	0.317655	0.740069	0.192188	1.39124	0.878401	0.302159	-0.298156	0.674923	0.401282	0.584412	1.24127	0.755558	7	BLOCK1	jgi|Trire2|112267|fgenesh5_pg.C_scaffold_35000050	7
Major facilitator superfamily	TRIRE2_60988	0.00101899	5.66743	up	0.000257901	7.76162	up	0.00111835	5.84169	up	0.0162397	3.5261	up	-2.73966	-2.46193	-2.59307	-0.593676	0.406324	1.40632	2.40632	-3.08575	-1.65537	0.466002	0.814591	0.0951061	-1.4734	0.647545	0.14769	0.36319	1.14409	-0.000510216	0.903855	0.904077	0.928754	7	BLOCK1	jgi|Trire2|60988|e_gw1.8.190.1	7
Unknown gene	TRIRE2_103133	0.0179464	6.04167	up	0.00566787	7.5512	up	0.0353589	3.99619	up	0.00637584	7.4212	up	-1.65592	-1.40784	-2.24586	-2.87249	-1.87249	-0.872493	0.127507	-3.10237	-3.33306	2.19264	0.441816	-0.727564	0.129741	1.74118	0.926084	0.633805	-0.129741	-0.386145	1.7053	0.368088	0.798778	7	BLOCK1	jgi|Trire2|103133|fgenesh5_pg.C_scaffold_1000766	7
Alpha-N-acetylglucosaminidase	TRIRE2_69700	7.68976e-05	8.62409	up	0.000167967	7.51584	up	0.0175176	2.83479	up	0.000617457	4.77759	up	-1.57149	-1.35843	-1.32981	-1.93512	-0.935121	0.0648794	1.06488	-0.959065	-1.91196	2.2784	1.13163	2.61934	0.819899	0.81734	1.83587	-0.179555	-0.230173	1.62371	1.40226	1.2091	2.82271	7	BLOCK1	jgi|Trire2|69700|e_gw1.30.8.1	7
Unknown gene	TRIRE2_54426	0.000869282	4.98007	up	8.78424e-05	7.40578	up	0.0316208	2.85984	up	0.00192057	3.95279	up	-0.092001	0.320424	-1.88718	-1.02307	-0.0230713	0.976929	1.97693	-1.39299	-0.975927	0.66877	1.98348	1.16329	1.38744	0.435707	0.992502	2.03322	-0.263242	-0.355128	1.97772	1.61161	1.94366	7	BLOCK1	jgi|Trire2|54426|e_gw1.1.1734.1	7
Unknown gene	TRIRE2_111888	5.63174e-05	4.94045	up	2.23117e-05	7.38416	up	0.000627261	3.63809	up	0.00421824	3.68087	up	-1.5146	-0.457893	-0.747682	-1.98691	-0.986909	0.0130911	1.01309	-1.5272	-1.478	1.10203	0.958561	1.61977	-0.704672	1.52259	1.58865	0.131649	0.823583	1.40076	1.89984	1.08	2.4399	7	BLOCK1	jgi|Trire2|111888|fgenesh5_pg.C_scaffold_30000027	7
Protein kinase	TRIRE2_71078	0.000655445	6.21578	up	0.000202461	7.23693	up	0.000925611	5.9518	up	0.000169852	7.28464	up	-2.08562	-1.93621	-2.19341	-3.205	-2.205	-1.205	-0.205004	-1.98913	-2.87871	0.28273	0.00461578	1.6424	0.374505	1.00551	1.2365	0.0522366	-0.00461578	1.6943	0.385998	0.734166	1.46791	7	BLOCK1	jgi|Trire2|71078|e_gw1.50.23.1	7
Unknown gene	TRIRE2_111251	2.18817e-07	4.37507	up	2.35052e-09	7.2285	up	1.88452e-07	7.75035	up	1.88673e-06	4.42651	up	-2.06011	-1.87063	-1.66707	-1.41367	-0.413669	0.586331	1.58633	-1.9562	-1.35033	0.437494	0.0378666	0.702106	-0.202331	0.525385	0.905003	0.604698	1.17972	1.86791	1.02437	1.23804	1.08822	7	BLOCK1	jgi|Trire2|111251|fgenesh5_pg.C_scaffold_25000093	7
Unknown gene	TRIRE2_107513	5.11804e-06	8.00663	up	9.4804e-06	7.18867	up	5.32992e-05	6.47868	up	1.66063e-05	6.4311	up	-1.56035	-1.92904	-2.17937	-0.382956	0.617044	1.61704	2.61704	-2.15316	-1.37953	1.17082	1.65156	1.18178	1.33475	1.10542	0.615598	1.66393	1.24082	0.18292	1.06392	1.56646	0.907368	7	BLOCK1	jgi|Trire2|107513|fgenesh5_pg.C_scaffold_9000316	7
Unknown gene	TRIRE2_110261	0.00367871	3.4894	up	0.000123612	7.17732	up	0.0240822	2.39158	up	0.00139116	4.81683	up	-1.30751	-1.74049	-2.01881	-0.813077	0.186923	1.18692	2.18692	-2.15052	-0.479074	0.2818	1.36303	-0.017477	2.1291	0.266613	0.626955	0.787128	-0.31228	-0.482538	2.34292	1.2507	1.15512	7	BLOCK1	jgi|Trire2|110261|fgenesh5_pg.C_scaffold_19000146	7
Glycoside hydrolase family 2,	TRIRE2_76852	0.000358428	6.64044	up	0.00024867	7.16253	up	0.00381919	3.78304	up	0.00813254	3.68865	up	-2.40206	-2.50718	-2.21465	-1.18482	-0.184823	0.815177	1.81518	-2.43595	-1.86279	0.741977	1.20179	0.767119	-0.935863	0.572153	0.530036	0.163162	-0.0307541	0.143276	0.876728	1.12298	1.03875	7	BLOCK1	jgi|Trire2|76852|estExt_GeneWisePlus.C_60462	7
Glycoside hydrolase, family 7	TRIRE2_123989	0.00268718	6.84288	up	0.00226804	7.14157	up	0.00870137	5.09153	up	0.00246897	7.00552	up	-2.66257	-2.44594	-2.69389	-2.73166	-1.73166	-0.731659	0.268341	-3.66006	-2.73577	0.378376	0.751128	0.233388	0.69531	0.217528	0.551719	0.751128	-0.181074	-0.486677	0.651499	0.551719	0.344586	7	BLOCK1	jgi|Trire2|123989|estExt_fgenesh5_pg.C_290113	7
Cytochrome P450	TRIRE2_62263	1.59785e-06	6.95055	up	4.68788e-06	7.03961	up	2.09832e-05	4.69507	up	1.3572e-05	6.19466	up	-2.43457	-1.52407	-1.83736	-2.07263	-1.07263	-0.072627	0.927373	-2.3829	-2.65625	0.92054	0.559435	0.946103	1.36592	0.107229	0.454628	-0.10723	0.146975	0.688394	0.492922	0.531713	1.45655	7	BLOCK1	jgi|Trire2|62263|e_gw1.10.454.1	7
Arginase	TRIRE2_4104	7.04558e-05	5.15108	up	1.62867e-05	7.00866	up	8.65091e-05	5.064	up	0.000325693	4.528	up	-2.23653	-2.09896	-1.50303	-2.40712	-1.40712	-0.407125	0.592875	-2.27558	-0.897822	0.64165	0.892634	0.233654	-0.0999842	1.19608	0.11384	0.594248	0.942721	0.157173	0.814528	1.41134	0.874864	7	BLOCK1	jgi|Trire2|4104|fgenesh1_pm.C_scaffold_10000082	7
GPCR, family 2, secretin-like	TRIRE2_53238	0.0011269	5.25809	up	0.000355466	6.96424	up	0.000955401	5.50117	up	0.00784592	3.72948	up	-2.85471	-1.52522	-2.5135	-3.47296	-2.47296	-1.47296	-0.472959	-2.35909	-1.6918	0.548301	0.111303	0.523943	-0.979913	0.414582	0.26218	0.467879	0.170411	0.74085	0.799556	1.01568	0.584594	7	BLOCK1	jgi|Trire2|53238|e_gw1.1.421.1	7
Glutathione S-transferase	TRIRE2_104390	0.00146431	5.84223	up	0.000746675	6.9502	up	0.00732622	3.90387	up	0.00374042	4.5945	up	-2.61658	-2.68015	-1.91944	-1.15278	-0.15278	0.84722	1.84722	-3.67143	-1.59017	0.530794	0.784797	0.504819	0.256349	0.359914	0.164309	0.133061	0.0528078	-0.110302	0.772809	0.92122	0.877989	7	BLOCK1	jgi|Trire2|104390|fgenesh5_pg.C_scaffold_3000345	7
Unknown gene	TRIRE2_103455	0.0087647	6.74926	up	0.00847485	6.86708	up	0.0128789	5.96486	up	0.00322107	9.49333	up	-3.35009	-3.2292	-3.06863	-2.30445	-1.30445	-0.304449	0.695551	-3.08245	-3.36077	0.316495	0.0754547	0.846704	1.0388	0.606986	1.06942	-0.311416	0.369964	0.645387	-0.0754547	0.620227	0.768784	7	BLOCK1	jgi|Trire2|103455|fgenesh5_pg.C_scaffold_2000043	7
Unknown gene	TRIRE2_103131	0.0128648	5.76968	up	0.00686117	6.86275	up	0.0168721	4.89977	up	0.00767614	6.48673	up	-1.64266	-1.25804	-2.764	-2.16211	-1.16211	-0.162109	0.837891	-3.22296	-4.28215	1.67267	-0.00545025	0.0233345	0.00544929	0.872824	1.31929	0.831962	-0.185757	0.337024	1.08788	-0.0561562	1.40972	7	BLOCK1	jgi|Trire2|103131|fgenesh5_pg.C_scaffold_1000764	7
Myosin, heavy chain	TRIRE2_108143	6.68605e-07	4.12626	up	6.28238e-07	6.83337	up	1.07327e-07	25.9285	up	3.45887e-05	10.7428	up	-1.97735	-2.05977	-2.15662	-1.33411	-0.334114	0.665886	1.66589	-2.02455	-1.79557	0.197294	-0.196833	0.334968	-0.214905	2.73171	1.96	1.56626	3.43764	3.28643	0.871514	1.45037	0.196833	7	BLOCK1	jgi|Trire2|108143|fgenesh5_pg.C_scaffold_11000116	7
Flavoprotein monooxygenase	TRIRE2_79813	7.16121e-05	5.64303	up	3.21983e-05	6.75269	up	0.00251879	2.93266	up	0.0120672	2.32008	up	-1.34811	-0.643775	-1.70098	-0.301198	0.698802	1.6988	2.6988	-2.17958	-1.42677	1.49561	1.48541	1.39536	-0.114716	0.129441	0.514775	0.366799	0.666035	0.51077	1.5866	1.76077	1.806	7	BLOCK1	jgi|Trire2|79813|estExt_GeneWisePlus.C_150313	7
Unknown gene	TRIRE2_40156	5.84396e-05	3.0093	up	3.87535e-08	6.72466	up	1.19754e-06	3.38238	up	3.90356e-05	2.24074	up	-0.81734	-0.345016	-0.858943	-0.365536	0.634464	1.63446	2.63446	-0.913822	-0.608192	1.11217	0.152418	1.19841	0.403495	0.31747	0.465673	0.887169	0.941498	1.14016	1.69685	1.99502	2.25124	7	BLOCK1	jgi|Trire2|40156|gw1.32.100.1	7
Proteinase inhibitor I4, serpin	TRIRE2_110790	0.000844749	6.61202	up	0.000818307	6.67358	up	0.00316181	4.81509	up	0.0030466	5.35703	up	-2.67702	-2.22149	-2.88457	-3.25739	-2.25739	-1.25739	-0.257394	-2.62369	-1.76389	0.49006	0.762216	0.740664	-0.539042	0.734179	0.886829	-0.0953369	0.131092	0.584595	0.597231	0.571794	0.864021	7	BLOCK1	jgi|Trire2|110790|fgenesh5_pg.C_scaffold_22000103	7
Fungal transcriptional regulatory protein, N-terminal	TRIRE2_102499	0.00216137	11.7013	up	0.0118675	6.66267	up	0.00710641	7.60951	up	0.00409679	9.69518	up	-4.00977	-3.79144	-2.78005	-3.4237	-2.4237	-1.4237	-0.423696	-2.24065	-3.49956	1.05204	0.628006	1.35108	-0.0392923	0.909045	1.3474	0.0521193	0.26834	0.848298	-0.107793	-0.396278	1.09772	7	BLOCK1	jgi|Trire2|102499|fgenesh5_pg.C_scaffold_1000132	7
Unknown gene	TRIRE2_76713	6.49322e-06	6.60553	up	4.0296e-06	6.62499	up	0.000756142	2.63933	up	0.00101676	3.03583	up	-1.89908	-1.03621	-1.52012	-1.44121	-0.441208	0.558792	1.55879	-1.46286	-0.651851	2.08353	1.12359	1.5813	-0.30089	0.99993	0.724619	-0.0101604	0.420613	0.407454	1.26182	1.5894	1.94993	7	BLOCK1	jgi|Trire2|76713|estExt_GeneWisePlus.C_60189	7
Major facilitator superfamily	TRIRE2_75165	4.16431e-05	5.91747	up	2.23669e-05	6.45986	up	9.95916e-05	4.71033	up	0.00385397	3.27352	up	-2.57501	-1.71169	-1.88803	-1.78194	-0.78194	0.21806	1.21806	-2.23713	-1.72004	1.16179	0.5275	0.885455	-1.09424	0.551963	0.554606	0.491071	0.614687	0.481533	1.07971	0.800257	1.07435	7	BLOCK1	jgi|Trire2|75165|estExt_GeneWisePlus.C_30125	7
Unknown gene	TRIRE2_63868	0.000401328	5.04718	up	0.000368426	6.44176	up	0.0385583	2.43641	up	0.0031588	3.3713	up	-1.2931	-1.38951	-1.54326	0.419534	1.41953	2.41953	3.41953	-1.26824	-0.233489	1.53041	1.79328	0.548662	1.197	1.0147	-0.0858717	-0.952116	1.44522	0.22708	0.599309	2.6954	1.63358	7	BLOCK1	jgi|Trire2|63868|e_gw1.12.319.1	7
Unknown gene	TRIRE2_110281	0.00101921	3.79626	up	0.000123943	6.34348	up	0.000810526	3.97255	up	0.00278882	3.53961	up	-2.19158	-1.8597	-2.00566	-0.0841608	0.915839	1.91584	2.91584	-1.98699	-0.945181	0.581342	0.328791	0.063736	0.77099	0.464503	-0.564591	0.339417	0.6792	0.151703	1.51271	1.17388	0.509364	7	BLOCK1	jgi|Trire2|110281|fgenesh5_pg.C_scaffold_19000166	7
Carboxylesterase, type B	TRIRE2_56830	9.19487e-05	3.82279	up	2.02086e-06	6.33454	up	0.000100366	4.22978	up	2.58511e-05	5.05111	up	-1.30093	-1.67956	-1.67185	-1.52255	-0.522547	0.477453	1.47745	-2.03604	-1.44139	0.550626	0.822935	-0.237689	1.26856	0.991142	0.0820894	0.977061	0.885049	-0.288376	1.29626	1.23277	0.792676	7	BLOCK1	jgi|Trire2|56830|e_gw1.3.133.1	7
Peptidase M, neutral zinc metallopeptidases, zinc-binding site	TRIRE2_110220	0.0264408	2.54929	up	0.00175181	6.30695	up	0.00420382	3.66978	up	0.0130991	3.0515	up	-1.78525	-0.970291	0.0570669	-2.6878	-1.6878	-0.687797	0.312203	-1.51606	-2.22789	0.514323	-0.202927	-0.182186	-0.378242	0.699726	0.586001	0.823188	0.425259	0.457559	2.36279	-0.0570669	1.74403	7	BLOCK1	jgi|Trire2|110220|fgenesh5_pg.C_scaffold_19000105	7
Peptidase S8 and S53, subtilisin, kexin, sedolisin	TRIRE2_64719	6.94477e-05	4.72912	up	1.61934e-05	6.25842	up	8.18135e-05	4.57243	up	0.000363645	3.49743	up	-2.52383	-1.32848	-1.70796	-1.7062	-0.706196	0.293804	1.2938	-2.1931	-2.12031	1.0008	0.259872	0.532505	-0.20845	0.20845	0.48735	0.464287	0.231277	0.951793	0.706428	0.907832	1.39161	7	BLOCK1	jgi|Trire2|64719|e_gw1.14.438.1	7
Unknown gene	TRIRE2_70373	0.000332918	5.28601	up	0.000171705	6.2035	up	0.00595643	3.01328	up	0.00476707	3.47554	up	-2.09949	-1.42972	-1.33988	-2.21427	-1.21427	-0.214274	0.785726	-2.08887	-2.2359	1.12278	0.889796	0.601351	-0.598512	0.800447	0.597168	0.32852	-0.367714	0.220585	1.1036	0.789247	1.4138	7	BLOCK1	jgi|Trire2|70373|e_gw1.35.52.1	7
Unknown gene	TRIRE2_110691	0.000154553	6.94129	up	0.000271937	6.19857	up	0.00844088	3.00191	up	0.00269113	3.73825	up	-0.335301	-1.09684	-2.57596	-2.51207	-1.51207	-0.512066	0.487934	-1.95887	-1.05332	1.21618	1.4973	1.56434	0.608376	0.199012	0.791895	0.649839	-0.030694	0.030695	1.07095	1.09655	1.6205	7	BLOCK1	jgi|Trire2|110691|fgenesh5_pg.C_scaffold_22000004	7
Unknown gene	TRIRE2_70139	0.000260447	4.53453	up	7.15074e-05	6.14906	up	0.00319811	2.81415	up	0.0132847	2.34904	up	-1.57192	-1.40739	-1.54964	-1.60975	-0.609746	0.390255	1.39025	-1.23571	-1.61156	0.615823	1.29303	1.29875	-0.136054	-0.233667	0.730686	0.152133	0.30287	0.687847	0.979385	1.62483	1.92163	7	BLOCK1	jgi|Trire2|70139|e_gw1.33.108.1	7
Heterokaryon incompatibility	TRIRE2_120851	0.000360314	5.23048	up	0.00014471	6.14778	up	0.00418428	3.64783	up	0.00724384	3.18899	up	-1.8837	-1.61602	-1.45115	-2.01541	-1.01541	-0.0154147	0.984585	-1.78348	-1.62189	1.03757	0.567476	1.49904	-0.642652	0.720918	0.884294	-0.00497532	0.00497627	1.54437	0.919973	1.31025	1.57323	7	BLOCK1	jgi|Trire2|120851|estExt_fgenesh5_pg.C_40541	7
Unknown gene	TRIRE2_103063	0.000563657	5.87336	up	0.000468665	6.13563	up	0.00107094	5.13475	up	0.00191888	4.65865	up	-2.88291	-1.84285	-2.3611	-3.07917	-2.07917	-1.07917	-0.079166	-2.41004	-0.524402	0.789538	0.597838	0.472562	-0.177237	0.798776	0.235577	0.453707	0.709612	0.114946	0.581253	0.853096	0.614669	7	BLOCK1	jgi|Trire2|103063|fgenesh5_pg.C_scaffold_1000696	7
Extracellular membrane protein, CFEM domain, fungi	TRIRE2_122941	5.50297e-05	5.29587	up	2.86413e-05	6.07684	up	4.23216e-05	5.50553	up	0.000339189	4.00057	up	-2.30148	-2.52626	-2.74717	-1.23145	-0.231454	0.768546	1.76855	-2.68443	-1.91021	0.421417	0.41455	0.0979719	-0.253012	0.372253	-0.399291	0.404062	0.443244	0.254676	0.54654	0.686902	0.295856	7	BLOCK1	jgi|Trire2|122941|estExt_fgenesh5_pg.C_160191	7
Zn-finger, C2H2 type	TRIRE2_122448	0.00102729	6.76962	up	0.00146688	6.04854	up	0.00156627	6.99141	up	0.0043375	4.60029	up	-2.69038	-2.39405	-2.41871	-0.524787	0.475213	1.47521	2.47521	-2.03119	-2.88087	0.979542	0.392922	1.46003	0.267312	-0.0313644	0.924494	0.934413	0.0313644	2.00624	0.380175	0.681888	1.28297	7	BLOCK1	jgi|Trire2|122448|estExt_fgenesh5_pg.C_120174	7
Unknown gene	TRIRE2_111887	2.20493e-05	4.42692	up	1.42766e-05	6.02509	up	0.000360352	3.12639	up	0.000139147	4.47725	up	-1.59764	-0.731272	-0.940618	-1.6264	-0.626402	0.373598	1.3736	-1.51167	-1.68426	1.30923	0.402155	1.18186	0.0201674	1.76774	1.15426	-0.0611811	0.284977	1.16402	1.424	0.667777	2.1355	7	BLOCK1	jgi|Trire2|111887|fgenesh5_pg.C_scaffold_30000026	7
Ankyrin	TRIRE2_79244	4.05277e-06	3.23776	up	4.89056e-07	5.99065	up	2.34444e-05	3.15054	up	1.66214e-06	3.76536	up	-1.70085	-1.0055	-1.45212	-1.85871	-0.858706	0.141294	1.14129	-1.40982	-1.62518	0.453536	0.387155	0.0659475	0.779674	0.285999	0.494333	0.788442	-0.057786	0.0577869	0.922041	0.907159	1.74058	7	BLOCK1	jgi|Trire2|79244|estExt_GeneWisePlus.C_130106	7
Short-chain dehydrogenase/reductase SDR	TRIRE2_70334	4.25897e-05	3.28133	up	1.85079e-06	5.96026	up	0.000397247	3.14184	up	6.95817e-05	3.14108	up	-1.18268	-0.349071	-1.21329	-1.21583	-0.215827	0.784173	1.78417	-1.60755	-1.69768	0.469266	0.720864	0.448652	0.683996	0.229785	0.53594	-0.229784	0.564234	1.11633	1.14927	1.31854	1.75425	7	BLOCK1	jgi|Trire2|70334|e_gw1.35.90.1	7
Major facilitator superfamily	TRIRE2_79202	0.000607282	5.13161	up	0.00036593	5.92787	up	0.00494842	3.27758	up	0.000527227	5.25263	up	-1.71712	-1.0631	-1.11224	-2.51307	-1.51307	-0.513073	0.486927	-2.04893	-1.83059	1.14541	1.10687	0.623355	0.771448	0.954831	1.25024	0.355229	0.52847	0.0515966	0.750952	1.17119	1.5778	7	BLOCK1	jgi|Trire2|79202|estExt_GeneWisePlus.C_130013	7
Cytochrome c heme-binding site	TRIRE2_103482	1.51551e-05	5.3923	up	1.26903e-05	5.91316	up	3.04967e-05	4.65506	up	0.00066726	3.66823	up	-1.94952	-1.99518	-1.66845	-2.71836	-1.71836	-0.718359	0.281641	-1.90397	-1.77315	0.709214	0.484148	0.828545	-0.749265	0.762564	0.34116	0.457131	0.370462	0.558011	0.442867	1.06679	0.911343	7	BLOCK1	jgi|Trire2|103482|fgenesh5_pg.C_scaffold_2000070	7
Zn-finger, MYND type	TRIRE2_108014	0.00258532	5.80002	up	0.00190279	5.9066	up	0.00528218	4.67617	up	0.00462571	4.83299	up	-1.40244	-1.27804	-1.80067	-4.06441	-3.06441	-2.06441	-1.06441	-1.77417	-2.67049	0.586567	0.156504	1.4693	-0.0947514	0.512466	1.00524	0.112461	0.0947514	1.07297	0.51074	0.61054	1.1699	7	BLOCK1	jgi|Trire2|108014|fgenesh5_pg.C_scaffold_10000404	7
H+-transporting two-sector ATPase, alpha/beta subunit, central region; FAD linked oxidase	TRIRE2_60784	3.80758e-05	3.99032	up	3.752e-07	5.86571	up	1.6656e-05	4.83661	up	0.000257955	2.86482	up	-1.80987	-1.51247	-1.19068	-0.757305	0.242695	1.24269	2.24269	-1.37294	-1.76344	1.24498	0.106611	0.16178	0.6332	-0.0131521	-0.540854	0.0131521	1.34676	0.985941	0.958623	0.967534	1.25462	7	BLOCK1	jgi|Trire2|60784|e_gw1.8.587.1	7
Unknown gene	TRIRE2_4426	3.03858e-06	6.62794	up	1.13124e-05	5.84401	up	0.000299703	3.13162	up	0.000253107	3.37895	up	-1.2093	-1.39667	-1.75338	-0.191429	0.808571	1.80857	2.80857	-1.31077	-0.733633	1.46527	1.71307	2.00179	1.11423	0.191429	0.958514	1.05405	0.601478	0.279646	0.988339	1.76093	1.88605	7	BLOCK1	jgi|Trire2|4426|fgenesh1_pm.C_scaffold_12000104	7
Unknown gene	TRIRE2_61055	0.000222559	3.5478	up	5.64322e-06	5.79458	up	0.000178127	3.59121	up	7.49929e-05	3.91789	up	-1.85225	-1.16142	-1.05152	-1.96572	-0.965717	0.0342827	1.03428	-1.92485	-1.83552	0.692082	0.587128	-0.19577	0.439778	0.847468	0.225646	-0.118883	0.552667	0.702291	1.02992	1.1021	1.07474	7	BLOCK1	jgi|Trire2|61055|e_gw1.8.221.1	7
Rhodopsin-like GPCR superfamily	TRIRE2_66751	0.0493523	2.05024	up	0.000448776	5.72371	up	0.00583241	2.9128	up	0.00114803	3.95372	up	-1.48002	-1.59955	-1.69505	0.263946	1.26395	2.26395	3.26395	-1.50148	-0.409523	-0.110432	0.576203	-0.528835	1.24355	0.863317	0.67231	0.364739	0.83654	0.255489	0.659596	2.22338	1.49743	7	BLOCK1	jgi|Trire2|66751|e_gw1.19.354.1	7
Nitrilase/cyanide hydratase and apolipoprotein N-acyltransferase	TRIRE2_65106	0.0207871	3.94209	up	0.00606514	5.65	up	0.00269014	7.44758	up	0.00114642	9.57994	up	-2.31056	-3.18248	-3.09756	0.615943	1.61594	2.61594	3.61594	-3.22098	-1.80528	-0.0542593	-0.462181	-0.406855	1.02992	1.2495	0.64045	0.0829706	0.864245	0.882917	0.405705	0.0542593	0.174603	7	BLOCK1	jgi|Trire2|65106|e_gw1.15.321.1	7
Amino acid permease	TRIRE2_66819	7.35125e-05	5.42421	up	0.000119293	5.64068	up	0.0223852	2.22118	up	0.00107224	3.2775	up	-1.73231	-0.151382	-1.36474	-1.25451	-0.254505	0.745495	1.74549	-1.87403	-1.62878	1.42473	1.24538	1.26523	0.596289	0.582828	0.575778	-0.746424	0.471622	0.345891	0.980082	1.1321	1.99252	7	BLOCK1	jgi|Trire2|66819|e_gw1.19.43.1	7
b-mannosidase; Glycoside Hydrolase Family 2	TRIRE2_5836	9.66975e-05	3.97655	up	2.74013e-05	5.53608	up	0.00158994	2.76602	up	7.7909e-05	4.43859	up	-1.8207	-1.08398	-1.57187	-1.78814	-0.788137	0.211863	1.21186	-2.15798	-2.25961	0.611257	0.505041	0.0140829	0.199082	1.07455	0.332494	-0.014082	-0.722314	0.295662	1.34723	0.88071	0.334485	7	BLOCK1	jgi|Trire2|5836|fgenesh1_pm.C_scaffold_30000038	7
Unknown gene	TRIRE2_107843	6.73354e-05	6.47036	up	8.08735e-05	5.52004	up	0.000604426	3.94669	up	0.000102778	5.81151	up	-1.83451	-1.4505	-2.34811	-1.2995	-0.299503	0.700497	1.7005	-2.18065	-2.17655	0.449886	1.36308	1.32771	1.44943	0.536144	0.690297	0.329186	0.747365	-0.0754852	0.649314	0.983867	0.819989	7	BLOCK1	jgi|Trire2|107843|fgenesh5_pg.C_scaffold_10000233	7
Inosine/uridine-preferring nucleoside hydrolase	TRIRE2_64274	0.000889312	4.77902	up	0.000460949	5.48869	up	0.000391249	6.08074	up	0.00047364	6.49535	up	-2.05767	-2.06183	-2.17266	-3.68274	-2.68274	-1.68274	-0.682742	-2.79088	-2.20894	0.325903	0.0589008	-0.0314827	1.24933	0.678188	-0.246123	0.187042	0.985226	0.22365	0.261074	0.402637	0.28885	7	BLOCK1	jgi|Trire2|64274|e_gw1.13.177.1	7
Short-chain dehydrogenase/reductase SDR	TRIRE2_62439	8.77903e-06	5.052	up	6.24895e-06	5.4819	up	3.48812e-05	4.05637	up	0.000325895	3.43235	up	-2.3644	-1.79217	-1.9088	-1.73788	-0.737884	0.262116	1.26212	-2.53974	-2.10837	0.407995	0.564569	0.559097	-0.735074	0.257961	0.335804	-0.00094223	0.22342	0.359195	0.571553	0.498113	0.81546	7	BLOCK1	jgi|Trire2|62439|e_gw1.10.588.1	7
Ferric reductase-like transmembrane component	TRIRE2_110666	0.000108912	9.08329	up	0.000797028	5.40059	up	0.0332107	2.98541	up	4.21014e-05	12.2873	up	-2.5268	-1.90349	-1.70646	-2.28204	-1.28204	-0.282044	0.717956	-2.05431	-2.13387	0.901269	1.5664	1.91	2.46145	1.2923	1.93156	1.41402	-1.05967	-0.792532	1.16499	0.239164	0.723225	7	BLOCK1	jgi|Trire2|110666|fgenesh5_pg.C_scaffold_21000132	7
Proteinase inhibitor, propeptide	TRIRE2_122630	0.000530926	4.68816	up	0.000154085	5.32285	up	0.000879515	4.56206	up	0.0381458	2.81801	up	-2.09919	-1.26319	-2.02644	-1.51757	-0.517571	0.48243	1.48243	-1.64743	-2.43169	0.579957	0.217169	1.50403	-1.80663	0.660957	1.24378	1.08024	-0.21717	1.32008	0.670439	0.883024	1.29722	7	BLOCK1	jgi|Trire2|122630|estExt_fgenesh5_pg.C_140005	7
Cyclin-like F-box; WD40 repeat	TRIRE2_26994	4.76715e-05	6.80302	up	0.000119379	5.285	up	0.000229846	4.85458	up	0.000302153	4.5218	up	-2.22724	-0.811804	-1.85827	-2.52911	-1.52911	-0.529105	0.470895	-1.54372	-2.65069	1.03452	0.465338	1.35863	0.214387	0.0468206	0.829455	0.615373	-0.0468216	0.829455	0.460437	0.359454	0.945784	7	BLOCK1	jgi|Trire2|26994|gw1.6.88.1	7
Unknown gene	TRIRE2_70630	0.005251	5.03209	up	0.00427014	5.2671	up	0.00868947	4.3297	up	0.00961121	4.29329	up	-3.02021	-1.63074	-3.11658	-2.41503	-1.41503	-0.415028	0.584972	-3.3002	-2.21513	0.687482	0.215216	0.117338	-0.295226	0.337358	0.290678	0.0703621	0.141261	0.157743	0.219433	0.55376	0.444392	7	BLOCK1	jgi|Trire2|70630|e_gw1.38.54.1	7
DEAD/DEAH box helicase	TRIRE2_63756	0.000109002	5.05962	up	0.000406078	5.26575	up	0.00119347	3.37448	up	0.0108513	2.88427	up	-0.0586901	-0.971264	-1.52248	-2.17143	-1.17143	-0.171433	0.828567	-1.44443	-0.934038	0.878533	0.925378	1.71287	-0.948406	1.02288	1.00984	0.0586901	0.518271	1.18673	0.246366	2.23321	1.21003	7	BLOCK1	jgi|Trire2|63756|e_gw1.12.333.1	7
Unknown gene	TRIRE2_109317	6.2648e-05	4.8464	up	5.5466e-05	5.17257	up	0.00444388	2.36281	up	0.000764829	5.8587	up	-1.2739	-0.769451	-1.10875	-0.566505	0.433495	1.43349	2.43349	-1.18456	-1.14107	1.89855	1.24136	1.06106	2.8129	2.15261	0.0564604	0.470647	0.677562	-0.0564604	2.02842	0.999981	1.45447	7	BLOCK1	jgi|Trire2|109317|fgenesh5_pg.C_scaffold_15000119	7
Fungal transcriptional regulatory protein, N-terminal	TRIRE2_102497	0.00414548	6.13215	up	0.00818635	5.14126	up	0.0107888	4.6698	up	0.0092822	4.86231	up	-3.08505	-3.08133	-2.63942	-2.95844	-1.95844	-0.958442	0.0415583	-2.36506	-1.74224	0.661212	0.338555	0.714008	-0.070879	0.357341	0.423059	-0.0117826	0.0117836	0.534677	-0.145033	0.329608	0.766394	7	BLOCK1	jgi|Trire2|102497|fgenesh5_pg.C_scaffold_1000130	7
Cytochrome P450	TRIRE2_78223	7.79057e-05	4.95394	up	9.89853e-05	5.12701	up	0.00037813	3.71519	up	0.00247037	3.10836	up	-2.13895	-1.67453	-3.13052	-1.08549	-0.0854921	0.914508	1.91451	-1.83391	-1.78539	0.433409	0.415926	0.745836	-0.909506	0.262967	0.224448	0.00328541	-0.00328541	0.34975	0.163121	0.547425	1.03325	7	BLOCK1	jgi|Trire2|78223|estExt_GeneWisePlus.C_100097	7
2-nitropropane dioxygenase, NPD	TRIRE2_123468	0.0108426	3.66351	up	0.00187452	5.09423	up	0.0491449	2.42064	up	0.0102364	3.4945	up	-1.81341	-1.91587	-1.85196	-1.18496	-0.18496	0.81504	1.81504	-1.95153	-1.75014	0.436377	1.30129	-0.18736	0.456456	0.879747	0.00967598	-0.512624	0.279092	-0.00967693	0.797036	0.934513	1.24566	7	BLOCK1	jgi|Trire2|123468|estExt_fgenesh5_pg.C_220056	7
Unknown gene	TRIRE2_105393	8.02289e-05	5.17263	up	0.000106788	4.90869	up	0.000118218	4.78129	up	6.15042e-05	8.4708	up	-2.4269	-2.00288	-2.75275	-2.54758	-1.54757	-0.547575	0.452425	-2.60318	-2.33022	0.121312	0.270504	0.434044	2.09004	0.575919	0.294702	0.267865	-0.000815392	0.218309	0.000814438	0.357403	0.240964	7	BLOCK1	jgi|Trire2|105393|fgenesh5_pg.C_scaffold_5000178	7
Major facilitator superfamily	TRIRE2_68813	7.16818e-05	4.45458	up	4.35912e-05	4.90571	up	0.000116418	4.1544	up	0.000890621	3.24269	up	-1.25413	-1.55865	-2.52568	-0.945082	0.0549183	1.05492	2.05492	-1.91224	-1.39052	0.929036	0.721539	0.565993	-0.324793	0.576348	0.590715	0.909899	0.589006	0.41571	0.657854	1.04853	0.9277	7	BLOCK1	jgi|Trire2|68813|e_gw1.26.189.1	7
Esterase/lipase/thioesterase	TRIRE2_123238	9.83764e-05	5.09192	up	0.000207043	4.89405	up	0.00488959	2.51062	up	0.00251192	3.01173	up	-2.40557	-1.5587	-1.37906	-0.523917	0.476083	1.47608	2.47608	-1.04379	-1.61313	1.42025	0.911032	0.891895	-0.238895	0.779421	0.409794	-0.121681	0.162673	0.121682	1.29024	0.361154	1.40024	7	BLOCK1	jgi|Trire2|123238|estExt_fgenesh5_pg.C_190095	7
AAA ATPase, central region	TRIRE2_66551	2.94798e-05	4.31036	up	1.27389e-05	4.87414	up	9.82729e-05	3.35211	up	4.671e-05	3.51371	up	-0.969089	-1.58691	-1.31279	-2.17939	-1.17939	-0.179393	0.820607	-1.4689	-1.49974	0.591643	0.332995	1.34461	0.0924816	0.575111	0.717219	0.505006	-0.0924816	0.768517	0.594401	1.50163	0.705239	7	BLOCK1	jgi|Trire2|66551|e_gw1.19.204.1	7
Cytochrome P450	TRIRE2_4517	0.00270386	2.80174	up	2.65143e-05	4.87025	up	4.01394e-06	11.3671	up	0.00675831	4.23278	up	-0.914146	-0.658577	-1.096	-2.00689	-1.00689	-0.0068913	0.993109	-0.694762	-1.35957	1.20222	-0.510443	0.510443	-1.03634	2.53231	1.4921	1.36322	3.05628	2.84412	1.5566	1.42462	0.614018	7	BLOCK1	jgi|Trire2|4517|fgenesh1_pm.C_scaffold_13000036	7
Heterokaryon incompatibility	TRIRE2_41660	0.000258464	4.7427	up	0.00017152	4.83074	up	0.000239539	4.99618	up	0.000820219	4.28974	up	-1.6635	-1.69111	-1.93097	-0.756343	0.243657	1.24366	2.24366	-1.66217	-0.685009	0.809431	0.120178	1.91767	2.04263	-0.000781059	0.370965	0.943592	0.11279	2.01624	0.167544	1.81125	0.94809	7	BLOCK1	jgi|Trire2|41660|gw1.24.279.1	7
Peptidase A1, pepsin	TRIRE2_121306	0.00061141	3.39135	up	9.00076e-05	4.78336	up	0.000280153	4.06171	up	0.0066219	2.33804	up	-2.28568	-0.999539	-1.92401	-0.86129	0.13871	1.13871	2.13871	-2.04522	-1.49902	0.462483	0.447584	0.274128	-0.0254803	-0.139605	-0.260405	0.688625	0.971075	0.305182	0.986248	0.921247	0.765197	7	BLOCK1	jgi|Trire2|121306|estExt_fgenesh5_pg.C_70054	7
Unknown gene	TRIRE2_123648	7.32065e-06	7.20994	up	2.69662e-05	4.7776	up	0.00113999	2.5966	up	0.00156353	2.69668	up	-1.01061	-0.199443	-1.3211	-1.08947	-0.0894737	0.910526	1.91053	-0.88859	-1.79832	1.90801	1.27917	2.45776	0.349524	-0.0310164	1.07003	0.520109	0.0228472	0.681903	0.997677	1.13884	1.72733	7	BLOCK1	jgi|Trire2|123648|estExt_fgenesh5_pg.C_240130	7
Amino acid/polyamine transporter I	TRIRE2_110316	6.35501e-05	6.09781	up	0.000683023	4.6896	up	0.000350956	4.81172	up	0.0020984	4.7799	up	-1.96356	-1.89088	-1.46656	-2.174	-1.174	-0.174003	0.825997	-1.99741	-2.19839	1.12238	0.307728	1.31727	-0.994485	1.0709	1.61704	-0.09161	0.415751	1.39802	0.465602	-0.373652	1.51895	7	BLOCK1	jgi|Trire2|110316|fgenesh5_pg.C_scaffold_19000201	7
Glycoside Hydrolase Family 5; candidate endo-b-1,6-galactanase	TRIRE2_110894	0.00776515	3.06271	up	0.000920199	4.66233	up	0.00868979	3.00139	up	0.00109956	5.21683	up	-2.24663	-1.35454	-0.979131	-1.02797	-0.0279694	0.972031	1.97203	-1.48229	-2.85037	0.519923	0.519181	-0.20602	1.74733	0.182275	1.20857	0.745542	-0.0319643	0.0319643	1.22675	0.709453	0.715607	7	BLOCK1	jgi|Trire2|110894|fgenesh5_pg.C_scaffold_23000032	7
Short-chain dehydrogenase/reductase SDR	TRIRE2_123084	0.0106606	5.02291	up	0.0144218	4.588	up	0.0396563	3.38584	up	0.0190562	4.21585	up	-3.35339	-3.71947	-1.92926	-1.72296	-0.722958	0.277042	1.27704	-2.62107	-1.84103	0.38977	0.303936	0.507446	0.035738	0.184695	0.22262	-0.0381069	-0.324612	-0.143161	0.197548	0.194932	0.416705	7	BLOCK1	jgi|Trire2|123084|estExt_fgenesh5_pg.C_180024	7
Peptidase M14, carboxypeptidase A	TRIRE2_79921	0.000733518	3.62697	up	0.000375503	4.5828	up	0.000702062	3.64501	up	0.00047411	3.94829	up	-1.24487	-1.62642	-1.99452	-2.67696	-1.67696	-0.676957	0.323043	-2.39553	-1.86857	-0.0604458	0.17773	0.0824251	0.340328	0.220358	0.00641155	0.104029	-0.0198078	0.136955	1.0171	-0.00641251	0.201415	7	BLOCK1	jgi|Trire2|79921|estExt_GeneWisePlus.C_160157	7
Zn-finger, C2H2 type	TRIRE2_102920	0.000775635	4.62451	up	0.000858801	4.56141	up	0.022509	2.50928	up	0.00499225	3.18859	up	-1.13728	-0.817877	-1.29201	-2.13717	-1.13717	-0.137174	0.862826	-0.715242	-2.32388	1.15442	0.426498	1.57142	-0.0212965	0.402493	1.162	0.143842	-0.61531	0.977719	0.5207	0.878542	1.69363	7	BLOCK1	jgi|Trire2|102920|fgenesh5_pg.C_scaffold_1000553	7
Purine/pyrimidine phosphoribosyl transferase	TRIRE2_55837	5.33008e-07	3.1498	up	3.03271e-08	4.53331	up	2.44023e-07	4.13755	up	6.04683e-07	3.65815	up	-1.44751	-1.3621	-1.25485	-1.28126	-0.281258	0.718742	1.71874	-1.64694	-1.57363	0.555237	0.214332	-0.0832663	0.908657	0.341933	0.0832663	0.39524	1.10413	0.367471	0.899021	0.953169	0.410017	7	BLOCK1	jgi|Trire2|55837|e_gw1.2.36.1	7
Unknown gene	TRIRE2_109244	0.000283043	4.47202	up	0.000357837	4.48867	up	0.00543433	2.58282	up	0.00229596	3.12353	up	-1.39719	-2.00512	-1.664	-0.470716	0.529284	1.52928	2.52928	-2.12604	-0.980815	0.797338	1.26354	0.637648	0.0360727	0.852934	0.256263	0.16137	0.228785	-0.0675774	1.05714	1.28716	0.370309	7	BLOCK1	jgi|Trire2|109244|fgenesh5_pg.C_scaffold_15000046	7
Pyridine nucleotide-disulphide oxidoreductase, class I	TRIRE2_55358	0.000589688	3.66955	up	1.30689e-05	4.47543	up	0.00279955	2.81493	up	0.000670232	6.2385	up	-1.2506	-1.23283	-1.61333	-1.15318	-0.153179	0.846821	1.84682	-1.64703	-1.12714	0.272607	-0.0873194	1.71694	3.25469	0.266825	0.677505	1.3402	-0.153195	-0.432283	1.33625	0.705394	0.719854	7	BLOCK1	jgi|Trire2|55358|e_gw1.2.191.1	7
Short-chain dehydrogenase/reductase SDR	TRIRE2_80607	0.03042	3.57354	up	0.0203903	4.37131	up	0.00534585	5.80405	up	0.00528769	6.17121	up	-1.8513	-2.30163	-1.90365	-1.8161	-0.816105	0.183895	1.1839	-2.10275	-1.80744	-0.0314522	1.16349	-0.130281	2.07156	0.790363	0.504436	1.40871	1.29777	0.394402	1.31414	1.23022	-0.670459	7	BLOCK1	jgi|Trire2|80607|estExt_GeneWisePlus.C_190204	7
Unknown gene	TRIRE2_31210	0.00069372	4.81835	up	0.0014596	4.32807	up	0.00263385	3.7865	up	0.0167523	3.07293	up	-1.1411	-1.13489	-1.62561	-2.91875	-1.91875	-0.91875	0.0812502	-0.891357	-1.36826	0.787202	0.903393	1.55481	-0.862129	0.939785	1.22097	0.243349	0.608515	1.35052	0.477874	0.703041	1.60005	7	BLOCK1	jgi|Trire2|31210|gw1.4.375.1	7
Fungal transcriptional regulatory protein, N-terminal	TRIRE2_112499	1.26989e-05	5.20036	up	0.000240145	4.29126	up	0.0012557	2.07791	up	0.00808941	2.07308	up	-0.980722	-1.59505	-1.39794	-0.737618	0.262383	1.26238	2.26238	-0.521724	-0.875	1.80626	0.647806	1.58666	-0.595934	-0.150293	0.80644	0.0250292	-0.0250301	0.070302	0.745966	0.285952	2.17718	7	BLOCK1	jgi|Trire2|112499|fgenesh5_pg.C_scaffold_42000003	7
Unknown gene	TRIRE2_119556	0.00305887	4.17504	up	0.00226634	4.25881	up	0.00327998	3.93397	up	0.0188256	2.9364	up	-2.27357	-0.868308	-1.91786	-1.76731	-0.767308	0.232692	1.23269	-1.5466	-2.26357	0.656679	0.0573683	1.51483	-0.747802	0.40567	1.04779	0.517808	0.153578	1.30008	0.684767	0.241751	1.38834	7	BLOCK1	jgi|Trire2|119556|estExt_fgenesh5_pg.C_10068	7
Multicopper oxidase	TRIRE2_54239	5.86731e-06	5.00378	up	1.08909e-05	4.24841	up	0.000268591	2.8211	up	0.00462858	2.59768	up	-0.456825	-1.25616	-1.39024	-0.875599	0.124401	1.1244	2.1244	-1.05828	-0.650675	0.935739	1.36721	1.50647	1.40637	-0.361667	-0.0726747	0.0726738	0.74461	0.511839	0.877974	1.22174	1.00142	7	BLOCK1	jgi|Trire2|54239|e_gw1.1.1456.1	7
RNA dependent RNA polymerase	TRIRE2_55637	4.35992e-05	3.47882	up	1.99737e-05	4.20319	up	0.000430211	2.80661	up	3.37226e-05	3.90702	up	-0.666191	-1.43496	-1.65335	-1.31913	-0.319132	0.680868	1.68087	-1.58202	-1.21822	0.25155	0.704274	0.797874	1.21848	0.384404	0.653237	0.324434	-0.251551	0.751504	0.563031	1.32197	0.687354	7	BLOCK1	jgi|Trire2|55637|e_gw1.2.658.1	7
Polyprenyl synthetase	TRIRE2_68022	1.00475e-05	4.54892	up	1.95029e-05	4.19792	up	0.00285717	2.01413	up	0.00158632	2.09101	up	-0.96355	-0.674763	-1.06353	-0.658579	0.341421	1.34142	2.34142	-1.43275	-1.1126	1.79927	1.25137	1.15193	0.20793	0.328148	0.302517	0.201245	0.477571	-0.00234985	0.83392	1.44172	1.57938	7	BLOCK1	jgi|Trire2|68022|e_gw1.23.240.1	7
Major facilitator superfamily	TRIRE2_81670	2.84815e-06	4.61167	up	8.04098e-06	4.1391	up	0.000163745	2.73006	up	0.000646097	2.49559	up	-1.09776	-1.02289	-1.49665	-0.79913	0.20087	1.20087	2.20087	-1.0865	-1.5372	1.35439	0.9213	1.3586	-0.125397	0.215381	0.886586	0.125397	0.391341	0.848479	0.741694	1.0015	1.42317	7	BLOCK1	jgi|Trire2|81670|estExt_GeneWisePlus.C_260204	7
Putative cell wall protein. Ser/Thr-rich.	TRIRE2_121251	0.000762425	3.27051	up	0.000204663	4.10107	up	0.00125028	3.04888	up	0.00724514	2.3011	up	-1.97023	-0.761922	-1.22799	-1.38555	-0.385548	0.614452	1.61445	-1.5905	-2.17779	0.544907	0.376371	0.530908	0.00522995	-0.00522995	-0.0693827	0.591526	0.332362	0.224599	0.911973	0.74673	0.772942	7	BLOCK1	jgi|Trire2|121251|estExt_fgenesh5_pg.C_60344	7
Unknown gene	TRIRE2_104907	0.00299705	3.61714	up	0.00214869	4.08613	up	0.00461158	3.21069	up	0.00304546	3.59245	up	-1.51975	-1.3859	-2.18824	-0.16283	0.83717	1.83717	2.83717	-2.02196	-0.718781	0.29425	1.21452	0.255056	0.933023	0.83188	-0.0307283	0.392172	0.825024	0.0307293	0.613317	1.53542	0.142745	7	BLOCK1	jgi|Trire2|104907|fgenesh5_pg.C_scaffold_4000285	7
Esterase/lipase/thioesterase	TRIRE2_60752	0.000969528	2.45844	up	5.08484e-07	4.08223	up	8.15152e-06	2.83389	up	0.000202923	3.13441	up	-1.43201	-1.12666	-1.12096	-1.49527	-0.495266	0.504734	1.50473	-1.4441	-1.09754	0.521485	0.544799	-0.745395	1.31318	0.251563	-0.192508	0.169593	0.431452	0.334962	0.962411	0.83165	0.721668	7	BLOCK1	jgi|Trire2|60752|e_gw1.8.155.1	7
Ankyrin	TRIRE2_109952	2.52412e-05	4.00452	up	2.1943e-06	4.07072	up	1.73327e-05	3.73979	up	1.37107e-05	4.75775	up	-1.01913	-1.37825	-1.94941	-1.4871	-0.487104	0.512896	1.5129	-1.66442	-1.80342	0.0453987	0.483695	1.2271	1.54503	0.234586	0.722525	0.73679	-0.0453997	0.768794	0.536514	0.55463	0.736017	7	BLOCK1	jgi|Trire2|109952|fgenesh5_pg.C_scaffold_18000049	7
Cytochrome P450	TRIRE2_27722	0.0145016	6.22052	up	0.0487205	4.05088	up	0.0244594	5.1612	up	0.00822746	7.62534	up	-3.34591	-3.51747	-4.37005	-1.24966	-0.249659	0.750341	1.75034	-3.10424	-2.14907	0.619185	0.27116	0.332554	0.740342	0.781466	0.582391	0.0147953	0.414917	-0.0147963	-0.628231	-0.168281	0.163012	7	BLOCK1	jgi|Trire2|27722|gw1.1.380.1	7
Unknown gene	TRIRE2_78499	8.61142e-05	4.35115	up	0.000144797	4.03309	up	0.00548336	2.26478	up	0.000867775	2.97693	up	-1.45522	-1.30063	-1.69997	-0.548979	0.451021	1.45102	2.45102	-1.54338	-1.52583	0.86482	1.24877	1.0023	0.306306	0.443565	0.723305	0.289816	-0.0584555	0.0584564	0.746985	0.814701	1.22568	7	BLOCK1	jgi|Trire2|78499|estExt_GeneWisePlus.C_100601	7
Unknown gene	TRIRE2_109415	5.38919e-05	4.81061	up	0.000100095	4.00125	up	0.000102477	4.50468	up	7.18834e-05	4.4863	up	-1.70115	-2.09582	-2.61031	-1.05437	-0.0543747	0.945625	1.94563	-2.07906	-1.52364	0.401822	0.2873	1.14884	0.00649643	0.752614	0.776769	0.452091	-0.00649643	1.10798	0.0895729	0.256373	0.694711	7	BLOCK1	jgi|Trire2|109415|fgenesh5_pg.C_scaffold_15000217	7
Major facilitator superfamily	TRIRE2_104322	0.01094	3.68513	up	0.00796111	3.99978	up	0.0123599	3.65383	up	0.0196295	3.24449	up	-1.44449	-1.0025	-2.37098	-3.16753	-2.16753	-1.16753	-0.167529	-2.01492	-1.07296	0.714688	0.366301	0.478887	-0.100729	0.559745	0.549691	0.0415039	0.652492	0.82897	0.447355	0.575425	0.891712	7	BLOCK1	jgi|Trire2|104322|fgenesh5_pg.C_scaffold_3000277	7
Esterase/lipase/thioesterase	TRIRE2_60949	0.000231904	3.50234	up	0.000101641	3.95147	up	0.00337845	2.25511	up	0.00508074	2.53891	up	-1.36958	-0.374862	-0.426243	-0.566731	0.433269	1.43327	2.43327	-1.2436	-1.85392	1.11713	1.15197	0.331188	1.28459	0.178099	-0.254719	-0.0527906	0.56816	0.179562	0.709447	1.53072	0.882342	7	BLOCK1	jgi|Trire2|60949|e_gw1.8.724.1	7
Fungal transcriptional regulatory protein, N-terminal	TRIRE2_59740	3.76191e-07	3.69693	up	1.78024e-07	3.93956	up	1.70301e-06	2.92596	up	4.06208e-05	2.6015	up	-1.5399	-0.768445	-0.921142	-1.383	-0.382996	0.617004	1.617	-1.01454	-1.40189	0.87975	0.548933	0.708822	-0.27186	0.348069	0.540334	0.42834	0.27186	0.425045	0.70043	0.822611	0.889583	7	BLOCK1	jgi|Trire2|59740|e_gw1.6.545.1	7
Unknown gene	TRIRE2_107667	0.00330642	4.41757	up	0.00788444	3.8776	up	0.00511769	3.98576	up	0.00582897	3.87771	up	-2.21439	-2.55893	-3.74235	-1.14449	-0.144485	0.855514	1.85551	-2.10892	-0.981633	0.295818	0.46248	0.178885	-0.033288	0.326204	0.0801277	0.033289	0.310493	0.148211	-0.608043	0.330785	0.65018	7	BLOCK1	jgi|Trire2|107667|fgenesh5_pg.C_scaffold_10000057	7
AMP-dependent synthetase and ligase	TRIRE2_73774	0.00287297	4.15814	up	0.00376277	3.84637	up	0.00943221	3.1633	up	0.00601001	3.47931	up	-1.92852	-1.00692	-3.27422	-1.57719	-0.577188	0.422812	1.42281	-1.86344	-2.35202	0.677363	0.131816	0.54532	0.214084	0.11288	0.25612	0.170974	0.00684738	-0.00684834	0.345434	0.31481	0.356931	7	BLOCK1	jgi|Trire2|73774|estExt_GeneWisePlus.C_10526	7
NDT80/PhoG like DNA-binding (PhoG)	TRIRE2_54675	0.00298343	3.08929	up	0.000866234	3.83978	up	0.000699662	4.04696	up	0.0184637	2.3311	up	-1.61065	-1.0262	-2.49891	-0.355569	0.644431	1.64443	2.64443	-1.15677	-1.44415	0.488871	0.154006	0.447885	-0.550549	0.196217	0.226291	0.841198	0.530284	0.887958	0.707747	0.600641	0.723615	7	BLOCK1	jgi|Trire2|54675|e_gw1.1.1404.1	7
NADH:flavin oxidoreductase/NADH oxidase	TRIRE2_76366	1.12855e-05	3.74957	up	8.40381e-06	3.78897	up	0.00077269	2.13916	up	6.18888e-05	3.1109	up	-1.36034	-1.19251	-1.94107	-0.923933	0.076067	1.07607	2.07607	-1.16768	-1.07261	1.03833	0.739442	0.511039	0.867942	0.471511	0.141182	-0.25942	0.0201893	0.0989952	0.671776	0.658343	1.00393	7	BLOCK1	jgi|Trire2|76366|estExt_GeneWisePlus.C_50366	7
Heterokaryon incompatibility	TRIRE2_112319	4.53241e-05	5.61914	up	0.000338146	3.77434	up	0.00019555	4.20945	up	1.54443e-05	6.43123	up	-1.02872	-1.02508	-2.09197	-2.68583	-1.68583	-0.685831	0.314169	-1.41906	-1.69909	0.892522	0.552298	1.38769	0.980312	1.10218	1.33425	0.835541	0.0634212	0.683391	-0.0634203	0.639544	0.534013	7	BLOCK1	jgi|Trire2|112319|fgenesh5_pg.C_scaffold_36000050	7
Unknown gene	TRIRE2_82246	0.0405557	2.98714	up	0.0184959	3.7264	up	0.0258923	3.34594	up	0.0109358	4.46457	up	-2.71156	-1.91166	-2.95128	-0.490976	0.509024	1.50902	2.50902	-1.77489	-2.28162	-0.225041	0.18606	0.432774	1.45032	0.185065	0.497678	0.24306	0.127802	0.513862	-0.00340176	0.544437	0.809802	7	BLOCK1	jgi|Trire2|82246|estExt_GeneWisePlus.C_330109	7
Unknown gene	TRIRE2_102437	0.00930679	3.17124	up	0.00471454	3.72141	up	0.00162401	4.64555	up	0.00847575	3.41747	up	-1.78065	-0.799648	-1.83837	-1.93896	-0.938965	0.0610352	1.06104	-1.3438	-2.5228	0.632179	0.0571451	0.6063	-0.171031	0.767958	1.02234	1.03384	0.637665	1.27653	0.331418	0.527676	1.12893	7	BLOCK1	jgi|Trire2|102437|fgenesh5_pg.C_scaffold_1000070	7
Ankyrin	TRIRE2_109341	0.00395314	3.04495	up	0.00140964	3.71481	up	0.0311405	2.15467	up	0.0187298	2.85665	up	-1.18075	-1.63903	-1.38995	-2.02075	-1.02075	-0.0207548	0.979245	-0.857636	-0.118403	0.547233	0.974236	0.404637	1.72263	0.461862	-0.534659	0.118403	0.592388	-0.281536	0.595529	1.25907	0.932119	7	BLOCK1	jgi|Trire2|109341|fgenesh5_pg.C_scaffold_15000143	7
Unknown gene	TRIRE2_76690	0.00333639	3.17544	up	0.000476407	3.69071	up	0.00728204	2.67804	up	0.00245214	2.9263	up	-1.51146	-0.650618	-0.685667	-1.61155	-0.611546	0.388454	1.38845	-0.75744	-1.81144	0.697968	-0.0713682	1.64009	0.247083	0.43419	1.23179	0.105494	0.00905037	1.41481	0.851654	0.665381	1.40049	7	BLOCK1	jgi|Trire2|76690|estExt_GeneWisePlus.C_60145	7
Unknown gene	TRIRE2_63107	0.00574283	3.18598	up	0.00273114	3.65995	up	0.000357125	6.95961	up	0.0227435	2.88176	up	-2.49712	-2.27531	-1.8709	-1.26931	-0.269315	0.730685	1.73069	-1.33396	-0.481259	-0.00277805	0.36923	0.682906	-1.04754	0.82369	0.838843	1.46215	0.642562	2.32646	0.253162	0.794643	0.60181	7	BLOCK1	jgi|Trire2|63107|e_gw1.11.524.1	7
Unknown gene	TRIRE2_119947	1.75253e-05	4.09329	up	3.88102e-05	3.6554	up	0.000411698	2.55375	up	0.000123273	3.0097	up	-1.49681	-0.528186	-1.84841	-1.17909	-0.179091	0.820909	1.82091	-1.39016	-1.0778	1.16358	0.713124	0.842884	0.629608	0.492878	0.266173	0.196533	0.39328	0.0878468	0.500386	0.708126	1.02138	7	BLOCK1	jgi|Trire2|119947|estExt_fgenesh5_pg.C_10932	7
Unknown gene	TRIRE2_5614	6.1205e-05	4.20568	up	0.000168647	3.65054	up	0.000536978	2.70648	up	0.00033617	3.60364	up	-1.57045	-0.674217	-1.29795	-1.01411	-0.0141068	0.985893	1.98589	-1.37903	-1.96997	1.0578	0.372801	1.29125	0.263053	0.310543	1.4796	0.0875893	0.222293	0.504211	0.704132	0.17666	1.22837	7	BLOCK1	jgi|Trire2|5614|fgenesh1_pm.C_scaffold_26000044	7
Unknown gene	TRIRE2_120231	0.000912161	3.35039	up	2.28755e-05	3.61557	up	1.89643e-05	3.52306	up	0.00189613	2.70255	up	-1.10277	-0.941427	-1.73914	-1.93475	-0.934752	0.0652475	1.06525	-1.41787	-1.51112	-0.764633	0.866136	1.0767	-0.918747	0.652679	0.51424	0.522551	0.161689	0.711463	0.788052	0.6317	0.0881271	7	BLOCK1	jgi|Trire2|120231|estExt_fgenesh5_pg.C_20487	7
Glycerophosphoryl diester phosphodiesterase	TRIRE2_48603	0.00246523	3.53196	up	0.00177548	3.57626	up	0.000791824	4.1154	up	0.00779178	2.90344	up	-1.69635	-2.05151	-1.71185	-0.319101	0.680899	1.6809	2.6809	-1.9573	-1.53941	0.242126	1.07606	0.0418177	-0.337945	0.883672	-0.0338326	0.365334	0.812013	0.844353	0.182573	0.860647	0.37074	7	BLOCK1	jgi|Trire2|48603|estExt_Genewise1.C_100467	7
Major facilitator superfamily	TRIRE2_119710	0.000801129	5.5875	up	0.00632448	3.5578	up	0.00201151	4.25885	up	0.0166697	2.90278	up	-2.11682	-1.92385	-2.31709	-1.13608	-0.13608	0.86392	1.86392	-0.962049	-2.81388	1.21118	0.228456	1.35544	-0.794148	0.605751	0.149177	0.217319	0.434055	0.968485	-0.361154	0.20326	0.999321	7	BLOCK1	jgi|Trire2|119710|estExt_fgenesh5_pg.C_10361	7
Unknown gene	TRIRE2_62556	0.000169001	2.87201	up	4.52756e-05	3.54625	up	0.00249855	2.10401	up	0.000775385	2.38107	up	-1.06229	-1.14444	-1.70601	-0.525507	0.474493	1.47449	2.47449	-1.56403	-1.21294	0.576136	0.432562	0.313582	0.0140858	0.340604	0.15624	-0.239296	0.228905	-0.0140858	0.893692	0.488729	0.852558	7	BLOCK1	jgi|Trire2|62556|e_gw1.10.598.1	7
Cytochrome P450	TRIRE2_62231	0.00198616	3.73912	up	0.00265387	3.53788	up	0.00475798	3.13679	up	0.00634439	2.92663	up	-2.08754	-1.61026	-2.97456	-0.650239	0.349761	1.34976	2.34976	-1.69311	-1.58842	0.725657	0.275398	0.18397	0.0605545	0.0455885	0.0185032	0.196619	0.361686	-0.133509	0.390639	-0.0185022	0.573456	7	BLOCK1	jgi|Trire2|62231|e_gw1.10.129.1	7
Ankyrin	TRIRE2_108374	0.0057834	3.96607	up	0.00543955	3.53325	up	0.0124771	3.16854	up	0.00245544	4.60848	up	-1.56193	-1.86854	-1.81284	-0.0532427	0.946757	1.94676	2.94676	-1.89921	-1.95393	0.0394106	0.470072	1.7258	1.47195	0.139593	1.27348	0.069067	-0.0394096	1.23395	0.18559	0.714281	0.835264	7	BLOCK1	jgi|Trire2|108374|fgenesh5_pg.C_scaffold_11000347	7
Esterase/lipase/thioesterase	TRIRE2_32243	2.00361e-05	3.53233	up	7.64689e-05	3.5306	up	0.00568714	2.4848	up	0.00115569	2.73144	up	-1.42368	-1.11058	-0.893627	-0.390265	0.609735	1.60973	2.60973	-1.63862	-0.771975	0.924593	0.767594	0.808045	-0.2241	1.21298	0.398474	-0.784443	0.938698	0.8235	0.7326	0.387732	1.37777	7	BLOCK1	jgi|Trire2|32243|gw1.10.276.1	7
Unknown gene	TRIRE2_108683	0.000230495	3.10332	up	0.000119309	3.51833	up	9.81313e-05	3.82103	up	0.000345511	2.90229	up	-1.91062	-1.92742	-2.18833	-1.0446	-0.0445967	0.955403	1.9554	-1.24657	-1.4285	0.268657	0.086442	0.0261726	0.0427427	0.0139627	0.0347004	0.0450134	0.795618	0.441093	0.273779	0.0846748	0.566059	7	BLOCK1	jgi|Trire2|108683|fgenesh5_pg.C_scaffold_13000029	7
Unknown gene	TRIRE2_108333	0.00144977	3.28784	up	0.000506398	3.5112	up	0.00156038	3.11051	up	0.0093025	2.71737	up	-1.14786	-0.468658	-0.352129	-1.48288	-0.482879	0.517121	1.51712	-0.977263	-1.74258	1.12951	-0.00993156	1.27433	-0.594777	1.3478	0.816086	0.154204	0.637081	1.36265	0.434176	0.933119	1.31108	7	BLOCK1	jgi|Trire2|108333|fgenesh5_pg.C_scaffold_11000306	7
Unknown gene	TRIRE2_109793	3.15488e-05	3.58014	up	5.4737e-05	3.50454	up	0.000619983	3.55178	up	0.00455764	2.17324	up	-0.650426	-0.541138	-1.74339	-0.675747	0.324253	1.32425	2.32425	-1.00728	-1.59917	0.792	0.718417	1.05855	-0.547145	0.498231	0.457386	0.791493	-0.0485353	1.79158	0.468647	0.89017	1.11779	7	BLOCK1	jgi|Trire2|109793|fgenesh5_pg.C_scaffold_17000123	7
Unknown gene	TRIRE2_122087	0.0333226	2.81268	up	0.0120889	3.46674	up	0.00735193	3.95849	up	0.0496169	2.43019	up	-1.9196	-1.82109	-1.06091	-1.22438	-0.224379	0.775621	1.77562	-2.12907	-1.14475	-0.302775	0.966193	0.131832	0.0347147	0.109889	0.0180235	1.32965	0.498993	0.445621	0.263213	1.03467	0.402272	7	BLOCK1	jgi|Trire2|122087|estExt_fgenesh5_pg.C_100257	7
Major facilitator superfamily	TRIRE2_22912	0.00177586	3.75439	up	0.00274126	3.4539	up	0.00727627	2.83892	up	0.00198323	3.72686	up	-1.84043	-1.05613	-2.40913	-2.01929	-1.01929	-0.0192938	0.980706	-2.09206	-1.6533	0.546246	0.604457	0.154961	0.796279	0.151923	0.325609	0.184974	-0.00939846	-0.0796251	0.417829	0.503358	0.0234127	7	BLOCK1	jgi|Trire2|22912|estExt_fgenesh1_pm.C_180017	7
Unknown gene	TRIRE2_81541	0.000349995	2.8032	up	7.87713e-05	3.43946	up	0.000334115	2.91195	up	0.00474206	2.09639	up	-0.948936	-0.755537	-1.06285	-1.16955	-0.169553	0.830447	1.83045	-0.15838	-1.25023	0.643961	0.355236	1.06043	0.0811949	-0.0811949	0.802114	0.562714	0.434765	1.22688	0.94986	0.664084	1.331	7	BLOCK1	jgi|Trire2|81541|estExt_GeneWisePlus.C_250200	7
Amidohydrolase 2	TRIRE2_57524	0.000297936	3.25918	up	0.000325561	3.43074	up	0.00175088	2.58706	up	0.0067757	2.15336	up	-1.90867	-0.460265	-1.39104	-1.14991	-0.149906	0.850094	1.85009	-1.20466	-1.79123	0.729433	0.346767	0.531416	-0.424422	0.231528	0.00675011	-0.00674915	0.571994	0.0427799	0.98837	0.182049	0.659235	7	BLOCK1	jgi|Trire2|57524|e_gw1.4.322.1	7
Short-chain dehydrogenase/reductase SDR	TRIRE2_23090	0.0377951	2.85201	up	0.0191311	3.42679	up	0.0149636	3.70007	up	0.0304148	2.97123	up	-2.35606	-0.401322	-2.52047	-0.230693	0.769307	1.76931	2.76931	-2.1783	-1.75533	0.646546	0.420001	-0.36558	0.628622	0.405859	-0.156269	1.19163	0.758657	-0.122605	1.18382	0.189177	0.122605	7	BLOCK1	jgi|Trire2|23090|estExt_fgenesh1_pm.C_220025	7
Unknown gene	TRIRE2_64312	3.83658e-06	2.6245	up	1.71059e-06	3.4245	up	4.84439e-06	2.63644	up	0.00235868	3.05084	up	-0.500287	-0.776933	-1.03061	-1.39562	-0.395616	0.604384	1.60438	-0.759948	-1.03655	0.329838	0.562161	0.587304	2.13079	-0.162428	0.162428	0.281522	0.643349	0.57408	1.01485	1.12702	0.488988	7	BLOCK1	jgi|Trire2|64312|e_gw1.13.135.1	7
Unknown gene	TRIRE2_82317	0.00401629	3.28395	up	0.00360347	3.40863	up	0.00851905	3.05612	up	0.0132928	2.81895	up	-1.63417	-1.43416	-1.75149	-1.75269	-0.752687	0.247312	1.24731	-2.40158	-1.0459	0.3807	0.541152	-0.0591164	-0.727745	0.576135	0.353516	-0.407917	0.900343	0.0591173	0.803764	0.0845423	0.135704	7	BLOCK1	jgi|Trire2|82317|estExt_GeneWisePlus.C_350021	7
Ribosomal RNA methyltransferase RrmJ/FtsJ	TRIRE2_60493	0.000358018	3.34766	up	0.00025278	3.3814	up	0.00147973	2.89785	up	0.0159177	2.62872	up	-0.41032	-1.25343	-1.19968	-0.978415	0.0215845	1.02158	2.02158	-1.47431	-1.03837	0.687349	1.15754	0.402034	1.81903	-0.433892	-0.184589	0.862225	0.882657	-0.122475	0.807158	0.978451	0.50472	7	BLOCK1	jgi|Trire2|60493|e_gw1.7.328.1	7
Zinc finger, RING-type	TRIRE2_68028	7.99872e-05	3.0224	up	4.46746e-05	3.37505	up	4.42158e-05	3.66953	up	3.66961e-05	3.92977	up	-1.36958	-1.29033	-1.27246	-2.44525	-1.44525	-0.445248	0.554752	-1.43945	-1.90523	-0.0335484	0.0335484	0.282166	0.167657	0.241582	1.00917	0.118374	0.158973	0.84452	0.192139	0.037549	0.530114	7	BLOCK1	jgi|Trire2|68028|e_gw1.23.216.1	7
Short-chain dehydrogenase/reductase SDR	TRIRE2_124136	0.0183228	2.59789	up	0.00488001	3.33625	up	0.0228003	2.42371	up	0.00296861	4.16778	up	-1.88068	-1.55361	-1.94564	0.100098	1.1001	2.1001	3.1001	-1.99363	-1.17465	0.0758152	0.771139	-0.294011	1.66816	0.970934	-0.0403347	0.301612	0.298657	-0.347691	0.607204	0.988069	0.0403347	7	BLOCK1	jgi|Trire2|124136|estExt_fgenesh5_pg.C_350048	7
Unknown gene	TRIRE2_69963	2.20598e-05	2.50115	up	6.22167e-06	3.32781	up	0.000900572	2.60524	up	3.48303e-05	2.5561	up	-1.21242	-1.095	-1.50193	-1.55386	-0.55386	0.44614	1.44614	-0.991618	-1.48611	0.112454	0.200162	0.115051	-0.112455	0.328476	0.305709	-0.708157	0.524758	0.787542	0.360119	0.375072	0.928415	7	BLOCK1	jgi|Trire2|69963|e_gw1.31.136.1	7
Short-chain dehydrogenase/reductase SDR	TRIRE2_109379	8.46827e-05	4.25541	up	0.000555243	3.32616	up	0.00381705	2.24426	up	0.00112532	2.62792	up	-1.33595	-0.887571	-1.0669	-1.67264	-0.672643	0.327357	1.32736	-1.06826	-1.44724	1.32961	0.555371	1.39436	0.553634	0.0911551	0.548414	-0.0183115	0.0183115	0.510171	1.00014	0.0504179	1.16246	7	BLOCK1	jgi|Trire2|109379|fgenesh5_pg.C_scaffold_15000181	7
Unknown gene	TRIRE2_121990	0.00246809	3.79877	up	0.00541745	3.32517	up	0.00828209	3.00386	up	0.0460654	2.47459	up	-1.96784	-1.86689	-3.11787	-1.3738	-0.373801	0.626199	1.6262	-1.28238	-0.850426	0.612442	0.281832	0.596977	-1.36099	0.52964	0.467576	-0.0330467	0.0330458	0.475112	0.125212	0.0375967	0.752132	7	BLOCK1	jgi|Trire2|121990|estExt_fgenesh5_pg.C_100054	7
Peptidase, eukaryotic cysteine peptidase active site	TRIRE2_56853	0.00474837	3.31069	up	0.00589867	3.31432	up	0.0197253	2.49702	up	0.00214714	3.9819	up	-0.862153	-2.13645	-2.46442	-0.192691	0.807309	1.80731	2.80731	-1.59818	-0.532006	0.252255	0.592267	0.703445	1.2206	0.551284	0.575059	0.327203	-0.0144529	0.0144529	0.263985	1.10046	0.188271	7	BLOCK1	jgi|Trire2|56853|e_gw1.3.557.1	7
Unknown gene	TRIRE2_110440	6.28711e-05	3.81942	up	0.000130559	3.31217	up	0.000971177	2.52531	up	0.000294492	3.13841	up	-0.795465	-0.831254	-1.33786	-1.82435	-0.824348	0.175652	1.17565	-1.51143	-1.09909	1.16184	0.610802	0.971931	1.05278	0.294299	0.547539	0.462603	0.0544786	0.436811	0.546114	0.667379	0.914344	7	BLOCK1	jgi|Trire2|110440|fgenesh5_pg.C_scaffold_20000099	7
Chloroperoxidase	TRIRE2_68950	0.000671162	3.22593	up	0.000354183	3.23433	up	0.000958506	2.73442	up	0.00658651	2.6661	up	-1.26583	-1.5261	-2.10683	-1.25484	-0.254839	0.745161	1.74516	-1.23611	-1.1296	0.249565	1.13314	0.0424337	-0.883278	0.879585	0.603882	-0.0424328	0.532384	0.21975	0.0733538	0.647317	0.715723	7	BLOCK1	jgi|Trire2|68950|e_gw1.27.262.1	7
Protein kinase	TRIRE2_105449	0.0190691	4.16563	up	0.0428666	3.21109	up	0.00325563	7.36866	up	0.0136701	5.08565	up	-2.17471	-2.26311	-2.29246	-2.59181	-1.59181	-0.591811	0.408189	-1.20502	-2.15178	0.335033	-0.0471592	1.57814	-0.475121	1.26567	1.93917	1.24665	0.593426	2.49455	-0.589342	0.575551	0.753388	7	BLOCK1	jgi|Trire2|105449|fgenesh5_pg.C_scaffold_5000234	7
Glycoside hydrolase, family 71	TRIRE2_73179	0.000256158	3.60981	up	0.000697223	3.20939	up	0.000748813	3.54781	up	2.29856e-05	5.5367	up	-1.5777	-1.97954	-1.95371	-1.18843	-0.188433	0.811567	1.81157	-1.96572	-1.30425	0.547916	0.449244	0.159919	0.979964	0.865022	1.1634	1.10195	-0.0843172	0.0644617	0.648208	-0.00648499	0.00648499	7	BLOCK1	jgi|Trire2|73179|kg2.C_scaffold_6000071	7
Ankyrin	TRIRE2_70907	7.46468e-06	3.5144	up	3.57731e-05	3.17753	up	4.1026e-05	3.38153	up	4.73222e-05	4.21143	up	-1.28354	-1.23407	-1.50679	-1.0992	-0.0991993	0.900801	1.9008	-1.70679	-1.40378	0.737719	0.411762	0.60808	1.68393	0.591722	0.265012	0.911489	0.690263	-0.010992	0.010993	0.67549	0.634967	7	BLOCK1	jgi|Trire2|70907|e_gw1.44.15.1	7
hypothetical GPR1/FUN34/yaaH-domain transmembrane protein, most probably with sensor- or transporter function; associated to cellulase signal transduction	TRIRE2_64790	5.06803e-05	2.86041	up	2.25366e-05	3.17249	up	0.00132325	2.03336	up	0.00130443	2.00883	up	-0.515028	-0.419524	-1.20157	-1.3392	-0.339202	0.660798	1.6608	-1.16402	-1.015	0.770208	0.740543	0.626527	0.0524454	0.206493	0.348735	0.463142	0.0721378	0.124936	0.929937	0.84593	0.809586	7	BLOCK1	jgi|Trire2|64790|e_gw1.14.484.1	7
Methylmalonate-semialdehyde dehydrogenase	TRIRE2_112126	0.00016375	3.37381	up	0.000237235	3.15925	up	0.00565626	2.07095	up	0.000587026	2.73685	up	-1.05638	-0.380429	-1.31165	-1.36544	-0.365444	0.634556	1.63456	-1.5632	-1.08939	1.00716	0.498106	1.04589	0.360368	0.486727	0.798483	0.438893	-0.151281	0.151282	0.570925	0.621501	1.07434	7	BLOCK1	jgi|Trire2|112126|fgenesh5_pg.C_scaffold_33000024	7
peroxidase	TRIRE2_73523	0.000307145	2.01667	up	6.18432e-06	3.1426	up	1.17358e-05	3.15557	up	5.05326e-05	2.40512	up	-1.49762	-0.671477	-1.22896	-1.15368	-0.153675	0.846325	1.84632	-0.841411	-1.06155	0.206253	0.0153646	-0.0153646	0.431221	0.200991	0.336451	1.0732	0.474132	0.596695	0.856237	0.760212	0.509759	7	BLOCK1	jgi|Trire2|73523|estExt_GeneWisePlus.C_10057	7
Unknown gene	TRIRE2_41425	0.000267766	3.32308	up	0.000394061	3.12958	up	0.00122496	2.76794	up	0.0151646	2.4611	up	-1.37449	-1.75595	-2.31528	-1.34781	-0.347813	0.652187	1.65219	-1.54186	-1.16671	0.356162	0.52401	0.323384	-1.24539	0.51088	0.6384	0.369353	0.288198	-0.245117	0.345012	0.398174	0.200705	7	BLOCK1	jgi|Trire2|41425|gw1.1.1915.1	7
Glucose/ribitol dehydrogenase	TRIRE2_104557	8.44955e-05	2.90353	up	0.00149714	3.12869	up	0.00298572	2.09629	up	0.000131655	2.68913	up	-0.624031	-0.910512	-1.18672	-0.780093	0.219907	1.21991	2.21991	-0.711514	-1.00868	1.015	1.20485	0.147422	0.685602	1.21524	0.134439	-0.409285	1.00554	0.361111	-0.365822	1.82423	1.23214	7	BLOCK1	jgi|Trire2|104557|fgenesh5_pg.C_scaffold_3000512	7
Iron permease FTR1	TRIRE2_54962	0.0239109	2.40249	up	0.00663721	3.11187	up	0.0239964	2.42219	up	0.0370987	2.18688	up	-1.1483	-0.804112	0.0331488	-1.83378	-0.833779	0.166221	1.16622	-1.91089	-1.3584	-0.0485601	0.60274	0.388385	0.433871	0.0358829	0.0658407	0.783176	0.168499	0.0262356	1.09817	0.300605	0.663544	7	BLOCK1	jgi|Trire2|54962|e_gw1.1.1823.1	7
Glycoside hydrolase, family 3	TRIRE2_76227	0.000254943	3.22439	up	0.000549725	3.09686	up	0.00823385	2.00116	up	0.000974723	2.64083	up	-0.919277	-1.14783	-1.55833	-0.947566	0.052434	1.05243	2.05243	-1.09238	-0.806561	0.606837	1.09476	0.859279	0.316204	0.723343	0.657226	0.415163	0.103806	-0.0226545	0.27212	1.12551	0.988587	7	BLOCK1	jgi|Trire2|76227|estExt_GeneWisePlus.C_50058	7
Heterokaryon incompatibility	TRIRE2_109337	1.88476e-05	3.33617	up	0.000202691	3.05359	up	7.4858e-05	2.94279	up	0.026314	2.10786	up	-1.49051	-0.817192	-0.805347	-0.828095	0.171905	1.1719	2.1719	-1.22581	-0.739604	0.847877	0.995958	0.836526	-0.884583	1.42359	0.154112	0.539373	0.570099	1.02787	0.126842	1.19981	0.97064	7	BLOCK1	jgi|Trire2|109337|fgenesh5_pg.C_scaffold_15000139	7
Unknown gene	TRIRE2_120747	0.0173619	3.37756	up	0.0302877	3.02372	up	0.00333836	5.15897	up	0.0031278	5.82354	up	-1.95398	-1.95462	-2.00176	-2.36747	-1.36747	-0.367475	0.632525	-2.01887	-2.32317	0.00738525	0.194958	0.511828	1.94337	0.671965	0.456579	1.0767	0.513269	0.957499	-0.379551	0.672256	-0.0575104	7	BLOCK1	jgi|Trire2|120747|estExt_fgenesh5_pg.C_40354	7
Glycoside hydrolase, family 18; chitinase	TRIRE2_59082	2.67735e-06	2.98682	up	1.16533e-05	2.99409	up	0.000238999	4.00292	up	1.78449e-05	3.14891	up	-1.27139	-1.2104	-1.12978	-0.603229	0.396771	1.39677	2.39677	-1.24256	-0.881331	0.607965	0.500278	0.667844	0.761209	1.0866	0.156988	-0.17027	1.29909	1.91458	0.197021	0.681876	0.907698	7	BLOCK1	jgi|Trire2|59082|e_gw1.5.233.1	7
Nucleosome assembly protein (NAP)	TRIRE2_31075	4.78677e-05	3.14253	up	9.76734e-05	2.99059	up	9.46697e-05	3.14731	up	5.48577e-05	3.42743	up	-0.759346	-1.26838	-1.29144	-1.89414	-0.894136	0.105864	1.10586	-1.69117	-1.36902	0.491827	0.258247	0.153418	0.798718	0.00289631	0.47748	0.678268	0.331198	-0.0993929	0.565437	-0.00289631	0.126457	7	BLOCK1	jgi|Trire2|31075|gw1.28.111.1	7
Unknown gene	TRIRE2_66788	0.0490128	2.30239	up	0.0149202	2.98127	up	0.00866175	3.36122	up	0.0158909	2.94248	up	-0.824049	-1.33855	-3.18179	-2.15781	-1.15781	-0.157807	0.842193	-1.30257	-0.867208	-0.142728	-0.1467	-0.0361977	0.165401	0.252467	0.318208	0.428544	0.351581	0.531808	0.318208	0.229999	0.244555	7	BLOCK1	jgi|Trire2|66788|e_gw1.19.93.1	7
Heat shock protein Hsp70	TRIRE2_65819	9.97619e-05	3.13873	up	0.000305441	2.93326	up	0.00175588	2.33915	up	8.79411e-05	3.43841	up	-0.873884	-1.03795	-1.43964	-1.02387	-0.0238657	0.976134	1.97613	-0.46751	-0.512098	0.567619	0.408184	1.04193	1.29644	0.731861	0.384114	-0.0370064	-0.0571537	0.8393	0.113714	0.507812	1.10318	7	BLOCK1	jgi|Trire2|65819|e_gw1.17.318.1	7
Unknown gene	TRIRE2_57280	0.00297367	2.72307	up	0.00227056	2.91844	up	0.000151772	5.00375	up	0.00124339	3.38106	up	-1.34648	-0.979949	-0.760162	-2.40142	-1.40142	-0.401419	0.598581	-1.46721	-0.628019	-0.0435524	0.511988	0.507991	1.21728	0.595617	0.100245	0.940187	0.835433	1.83413	0.00852394	0.859383	0.40841	7	BLOCK1	jgi|Trire2|57280|e_gw1.4.354.1	7
Unknown gene	TRIRE2_123968	0.000365294	2.46771	up	0.000296615	2.91109	up	7.66788e-06	4.24401	up	0.003322	2.12726	up	-0.925522	-0.946384	-2.15021	-1.18718	-0.187184	0.812816	1.81282	-1.02205	-1.27221	-0.0380154	0.0380154	0.338464	-0.684637	0.261689	0.11889	0.657395	1.05452	0.973312	0.833851	0.407778	-0.188013	7	BLOCK1	jgi|Trire2|123968|estExt_fgenesh5_pg.C_290060	7
RNA dependent RNA polymerase	TRIRE2_49048	0.0101302	2.37603	up	0.00102428	2.90122	up	0.0104012	2.46212	up	0.00888532	2.34823	up	-0.811234	-0.539501	-0.962115	-0.926685	0.0733147	1.07331	2.07331	-0.209461	-1.32532	0.270486	-0.0437689	1.33622	0.0568018	0.232339	1.22287	-0.0221558	0.218271	1.52086	0.58196	0.958762	0.886544	7	BLOCK1	jgi|Trire2|49048|estExt_Genewise1.C_110543	7
Histone deacetylase superfamily (Hos3-like)	TRIRE2_65533	0.000411653	3.14328	up	0.000739186	2.89406	up	0.00182405	2.73051	up	0.00114329	2.65628	up	-1.0941	-1.02319	-1.25564	-1.9445	-0.944496	0.0555038	1.0555	-1.20988	-1.67657	0.553513	0.247293	0.639791	0.191801	0.227514	0.292695	0.831293	0.0834675	-0.0834675	0.528058	0.0972033	0.457811	7	BLOCK1	jgi|Trire2|65533|e_gw1.16.25.1	7
Pyridine nucleotide-disulphide oxidoreductase, NAD-binding region	TRIRE2_78496	0.0103026	3.13511	up	0.0159676	2.8606	up	0.046379	2.27889	up	0.0459251	2.34593	up	-1.93796	-1.04052	-2.54004	-0.0781193	0.921881	1.92188	2.92188	-2.00754	-0.883531	0.475965	0.62101	0.402081	-0.447612	0.415674	0.275932	0.119808	0.0781193	-0.0794249	0.201313	0.453653	0.447495	7	BLOCK1	jgi|Trire2|78496|estExt_GeneWisePlus.C_100598	7
Cyclin-like F-box	TRIRE2_123196	5.706e-05	2.61619	up	0.000374937	2.83808	up	0.00165777	2.01598	up	1.65599e-05	3.599	up	-1.25523	-0.933414	-1.0068	-0.733002	0.266998	1.267	2.267	-0.838435	-0.681644	0.64018	0.527139	0.790284	1.58863	0.956798	0.792556	0.0988274	-0.00569248	0.736504	0.00569248	1.02934	1.2749	7	BLOCK1	jgi|Trire2|123196|estExt_fgenesh5_pg.C_190017	7
Cytochrome P450	TRIRE2_59352	0.0006147	2.46444	up	0.000221811	2.81521	up	0.000140541	3.09489	up	0.000182661	2.87304	up	-1.14482	-1.52104	-1.55757	-1.34681	-0.346808	0.653192	1.65319	-1.07323	-1.93523	-0.0250311	0.193472	0.0250311	0.35412	0.324156	0.179163	0.665909	0.156821	0.356631	0.211722	0.153523	0.40418	7	BLOCK1	jgi|Trire2|59352|e_gw1.6.549.1	7
Heterokaryon incompatibility	TRIRE2_45503	0.000643851	3.36733	up	0.00211521	2.80789	up	0.000310483	3.81406	up	0.00039236	3.69688	up	-1.89844	-1.63144	-2.01827	-1.527	-0.527004	0.472996	1.473	-1.53256	-1.7894	0.18207	0.0432205	0.497174	0.444913	0.60817	0.073493	0.200608	0.662864	0.398156	-0.334776	0.0438843	0.226996	7	BLOCK1	jgi|Trire2|45503|estExt_Genewise1.C_30619	7
Peptidase M14, carboxypeptidase A	TRIRE2_110744	0.0010286	2.67713	up	0.00086928	2.76353	up	0.00474692	2.35147	up	0.00264996	2.58429	up	-1.20722	-0.901896	-1.74784	-0.524564	0.475436	1.47544	2.47544	-1.34005	-1.20872	0.551922	0.686034	0.0435534	1.00523	0.327358	-0.203833	0.0872612	0.883063	-0.250198	0.124883	0.85041	0.44369	7	BLOCK1	jgi|Trire2|110744|fgenesh5_pg.C_scaffold_22000057	7
Glycoside hydrolase, family 3, N-terminal	TRIRE2_69557	0.000228554	2.58933	up	3.05145e-05	2.76039	up	8.20711e-05	2.35155	up	0.00920392	2.06748	up	-0.617983	-0.113332	-0.614205	-1.05507	-0.055068	0.944932	1.94493	-0.29575	-0.604063	1.33888	0.178226	0.823799	-0.248828	1.50229	0.113333	0.311432	0.753058	0.859517	0.630737	0.696691	1.29035	7	BLOCK1	jgi|Trire2|69557|e_gw1.29.22.1	7
Unknown gene	TRIRE2_33169	0.00120101	2.40539	up	0.000569032	2.73546	up	0.00116507	2.59219	up	0.00875744	2.40937	up	-1.14946	-1.06593	-0.99441	-1.59472	-0.594715	0.405285	1.40528	-1.30427	-0.544976	0.612735	0.123573	0.150938	-0.590234	1.28726	0.197379	0.32818	0.913122	-0.0303593	0.863127	0.451422	0.12923	7	BLOCK1	jgi|Trire2|33169|gw1.2.558.1	7
Peptidase S1, chymotrypsin	TRIRE2_73897	0.0147042	2.08552	up	0.00607428	2.72437	up	0.000381883	3.60607	up	0.00225984	2.84106	up	-1.6046	-1.04026	-2.11271	-0.484136	0.515864	1.51586	2.51586	-1.39404	-1.50365	0.202203	-0.26591	-0.0305367	0.0305367	0.442168	0.771111	0.763175	0.736927	0.775712	1.0041	-0.457583	0.515773	7	BLOCK1	jgi|Trire2|73897|estExt_GeneWisePlus.C_10741	7
Unknown gene	TRIRE2_102737	0.000207591	2.82777	up	0.000323607	2.71201	up	0.00168974	2.20156	up	0.0005083	2.51758	up	-1.27976	-0.879872	-1.84655	-0.654109	0.345891	1.34589	2.34589	-1.64953	-0.628309	0.582408	0.368083	0.367762	0.353614	0.325439	0.136321	0.276914	0.0512447	-0.0933275	0.143373	0.504745	0.48922	7	BLOCK1	jgi|Trire2|102737|fgenesh5_pg.C_scaffold_1000370	7
Unknown gene	TRIRE2_109404	0.0113803	2.98038	up	0.0186229	2.69867	up	0.0286552	2.47562	up	0.017902	2.7095	up	-0.383373	-0.830453	-3.07064	-1.64918	-0.649183	0.350817	1.35082	-0.415861	-0.660464	0.44067	0.296918	0.594608	0.327301	0.188819	0.403667	0.2523	-0.0821247	0.358905	0.0821247	0.424563	0.395769	7	BLOCK1	jgi|Trire2|109404|fgenesh5_pg.C_scaffold_15000206	7
Unknown gene	TRIRE2_81819	0.000600134	4.58197	up	0.00536206	2.68882	up	0.02558	2.38561	up	0.00043973	4.17993	up	-0.391758	-0.65328	-1.24657	-1.44828	-0.448277	0.551723	1.55172	-0.0602045	-1.51579	1.61724	0.562802	1.75942	1.2062	1.24383	1.09196	1.38009	-0.055645	-0.209814	0.505232	0.427805	0.699447	7	BLOCK1	jgi|Trire2|81819|estExt_GeneWisePlus.C_280019	7
Heterokaryon incompatibility	TRIRE2_108025	3.74485e-05	3.42372	up	3.39759e-05	2.67286	up	1.29087e-05	3.39082	up	1.84221e-07	5.18432	up	-1.1275	-1.36746	-1.28682	-1.30089	-0.300885	0.699115	1.69911	-1.402	-1.5972	0.0632076	0.296941	1.30279	1.24032	1.42898	0.789407	0.0296974	0.530855	1.0606	-0.160392	0.120912	0.630873	7	BLOCK1	jgi|Trire2|108025|fgenesh5_pg.C_scaffold_10000415	7
Cytochrome c heme-binding site	TRIRE2_45866	8.47213e-05	2.73573	up	6.28645e-05	2.66891	up	4.46935e-05	2.95847	up	0.000161134	2.70968	up	-1.32723	-1.15388	-1.96507	-0.767379	0.232621	1.23262	2.23262	-1.2786	-1.37263	-0.0496292	0.281844	0.48222	0.628065	-0.175148	0.220104	0.466793	0.0496283	0.536785	0.2769	0.160604	0.169897	7	BLOCK1	jgi|Trire2|45866|estExt_Genewise1.C_40200	7
Major facilitator superfamily	TRIRE2_105798	0.000603984	2.70438	up	0.000125171	2.61263	up	4.18415e-05	2.62346	up	0.00489695	2.36781	up	-0.855876	-0.916483	-0.780815	-0.387941	0.612059	1.61206	2.61206	-0.890017	0.0725679	1.52963	0.511296	0.166871	1.63256	0.0597439	-0.0597439	0.637339	0.72781	0.711162	0.405233	0.547751	1.10542	7	BLOCK1	jgi|Trire2|105798|fgenesh5_pg.C_scaffold_6000024	7
O-methyltransferase, family 2	TRIRE2_53025	0.0131869	2.3302	up	0.0133106	2.56089	up	0.00213958	3.61885	up	0.00469394	2.97243	up	-1.01516	-1.74888	-2.32353	-1.09789	-0.0978899	0.90211	1.90211	-1.37759	-0.560353	-0.0857906	0.0726633	0.502655	-0.0372677	1.15396	0.426409	0.321055	1.6461	0.427618	0.465593	0.935321	-0.502806	7	BLOCK1	jgi|Trire2|53025|e_gw1.1.1745.1	7
Heterokaryon incompatibility	TRIRE2_69187	0.00624779	2.03189	up	0.000990989	2.50776	up	0.00246083	2.22402	up	0.000307569	2.95207	up	-1.04781	-0.935362	-0.854457	-1.21305	-0.213052	0.786948	1.78695	-1.08648	-1.09578	0.248576	-0.214392	0.616926	0.791292	0.379749	1.09678	-0.0216045	0.433094	0.630669	0.519501	0.172132	0.870219	7	BLOCK1	jgi|Trire2|69187|e_gw1.28.42.1	7
Unknown gene	TRIRE2_53334	0.000667463	2.84453	up	0.00130903	2.49903	up	0.00337067	2.32306	up	0.00418949	2.24114	up	-0.440985	-0.284313	-1.10931	-1.81967	-0.819674	0.180327	1.18033	-0.623378	-1.08745	0.447181	0.602942	1.01918	0.273747	0.0376968	0.72597	0.582567	-0.0345297	0.644758	0.429157	0.462168	0.61751	7	BLOCK1	jgi|Trire2|53334|e_gw1.1.1660.1	7
Unknown gene	TRIRE2_56952	0.0002066	2.59745	up	0.000128867	2.48699	up	0.000218412	2.33217	up	2.18929e-05	3.02936	up	-0.559341	-0.633964	-1.34135	-0.745374	0.254626	1.25463	2.25463	-1.16082	-1.3519	0.867175	-0.142727	0.687376	1.12905	0.42692	0.521615	0.755283	-0.0103102	0.200591	0.818017	0.0103102	0.395423	7	BLOCK1	jgi|Trire2|56952|e_gw1.3.809.1	7
Unknown gene	TRIRE2_102775	0.00856139	2.12052	up	0.00290407	2.48695	up	0.00264386	2.49259	up	0.000593197	3.03837	up	-1.23859	-1.03197	-0.303802	0.0692787	1.06928	2.06928	3.06928	-1.17878	-0.426981	-0.0692797	0.66832	0.069706	1.0492	0.424035	0.752148	0.356256	0.882019	0.130153	0.176565	0.940594	0.241456	7	BLOCK1	jgi|Trire2|102775|fgenesh5_pg.C_scaffold_1000408	7
Unknown gene	TRIRE2_102999	0.00417241	3.09228	up	0.0143794	2.48621	up	7.23346e-06	13.0738	up	0.00535542	3.18177	up	-1.82799	-0.390883	-1.80188	-1.90224	-0.90224	0.0977602	1.09776	-0.995844	-1.0765	0.374327	0.169738	1.23367	-0.193352	0.704131	1.39043	2.09377	2.75861	3.16516	0.958185	-0.00655746	-0.118052	7	BLOCK1	jgi|Trire2|102999|fgenesh5_pg.C_scaffold_1000632	7
Unknown gene	TRIRE2_105174	0.000977158	3.12756	up	0.00308811	2.4731	up	0.00542	2.66001	up	0.000298452	6.03742	up	-0.664568	-1.18764	-1.68069	-2.0827	-1.0827	-0.0827012	0.917299	-1.67987	-1.52902	0.0600071	0.891448	0.175661	2.58067	1.11031	0.282816	0.882249	0.159307	-0.615257	0.161604	0.155618	-0.206255	7	BLOCK1	jgi|Trire2|105174|fgenesh5_pg.C_scaffold_4000552	7
Sodium/calcium exchanger membrane region	TRIRE2_82544	3.10655e-05	2.41205	up	1.35011e-06	2.45027	up	2.40883e-06	2.24789	up	3.28646e-05	2.05682	up	-1.00841	-0.761551	-1.0478	-0.84707	0.15293	1.15293	2.15293	-0.661997	-0.884292	0.937313	0.0740261	0.454104	0.244443	0.536542	-0.00509167	0.386686	0.368242	0.405444	0.385462	0.615462	0.532556	7	BLOCK1	jgi|Trire2|82544|estExt_GeneWisePlus.C_400022	7
Unknown gene	TRIRE2_69692	0.000493743	6.53327	up	0.0470808	2.41218	up	0.00534635	3.52228	up	0.0130274	3.04049	up	-1.87408	-2.15559	-1.17421	-0.960927	0.039073	1.03907	2.03907	-1.81755	-1.42223	2.00965	1.54836	0.825774	-0.221866	0.389467	0.905683	0.221865	0.717933	0.770106	-0.594451	-0.289819	0.955657	7	BLOCK1	jgi|Trire2|69692|e_gw1.30.125.1	7
Cytochrome c heme-binding site	TRIRE2_34183	0.00357471	3.75059	up	0.0430707	2.37782	up	0.0052094	3.52312	up	0.00116718	5.23808	up	-0.921146	-2.01411	-2.8589	-1.3626	-0.362602	0.637398	1.6374	-1.7315	-0.30174	0.299878	0.740474	0.698301	1.64649	1.13728	0.400643	0.677331	0.729102	0.0614281	0.501742	0.107522	-0.843044	7	BLOCK1	jgi|Trire2|34183|gw1.31.68.1	7
Xdh1; xylitol dehydrogenase	TRIRE2_81271	0.011598	2.029	up	0.00584892	2.29104	up	7.88324e-05	4.48645	up	0.000389196	4.08543	up	-1.48168	-1.13565	-0.988522	-2.02739	-1.02739	-0.0273867	0.972613	-1.44955	-1.39321	-0.141859	0.0460854	-0.37455	1.65912	0.606162	0.293553	0.860806	1.34897	0.75431	0.271177	0.18494	-0.400739	7	BLOCK1	jgi|Trire2|81271|estExt_GeneWisePlus.C_230235	7
Unknown gene	TRIRE2_121111	0.0189344	2.50316	up	0.0418901	2.26407	up	0.0322679	2.37486	up	0.0316749	2.79927	up	-1.3653	-1.433	-0.729276	-1.1637	-0.163695	0.836305	1.8363	-1.23629	-0.797073	0.550402	0.551099	0.701285	2.15065	-0.0823727	0.218414	-0.0812769	1.04364	0.612695	-0.0274878	1.12739	0.268384	7	BLOCK1	jgi|Trire2|121111|estExt_fgenesh5_pg.C_50534	7
Cytochrome b/b6, N-terminal	TRIRE2_119803	0.00494597	2.31454	up	0.00213527	2.24468	up	0.00092686	2.79954	up	0.00133412	2.42556	up	-0.933129	-0.471728	-0.901851	-1.70735	-0.707354	0.292646	1.29265	-0.497154	-1.2164	-0.0348005	0.0348005	1.20547	0.842099	0.0599346	0.50622	0.335925	0.324912	1.36804	0.08568	0.251504	0.73565	7	BLOCK1	jgi|Trire2|119803|estExt_fgenesh5_pg.C_10570	7
Beta-lactamase	TRIRE2_58418	0.00126313	2.63014	up	0.0266389	2.19076	up	0.0219677	2.41814	up	0.000351167	4.20958	up	-1.52417	-1.50354	-1.38055	-0.87847	0.12153	1.12153	2.12153	-1.4724	-1.01707	0.419874	0.422579	0.387318	1.95194	0.421926	0.891524	-0.934667	1.40289	0.397839	-0.871976	0.15975	1.15088	7	BLOCK1	jgi|Trire2|58418|e_gw1.5.748.1	7
pyrophosphatase activity	TRIRE2_109531	0.000233904	2.3118	up	0.000367029	2.18418	up	0.000519581	2.19643	up	0.000114103	2.57063	up	-1.3918	-0.756343	-1.33747	-1.03334	-0.0333376	0.966662	1.96666	-0.983796	-1.0525	0.462327	0.0535507	0.379517	0.20989	0.756522	0.388293	-0.0535507	0.551461	0.175914	0.0885401	0.130393	0.430685	7	BLOCK1	jgi|Trire2|109531|fgenesh5_pg.C_scaffold_16000115	7
Unknown gene	TRIRE2_58396	0.0151324	2.06657	up	0.0060781	2.16547	up	0.0102168	2.1683	up	0.00174286	2.53878	up	-0.991401	-1.12818	-1.64151	-0.724903	0.275097	1.2751	2.2751	-0.406351	-1.26737	-0.168382	0.0561247	0.900881	0.53136	0.462679	0.685267	0.111998	-0.0561247	0.940734	0.175667	0.252815	0.562472	7	BLOCK1	jgi|Trire2|58396|e_gw1.5.536.1	7
AAA ATPase	TRIRE2_65102	0.000249434	2.26238	up	9.83462e-06	2.09078	up	0.00102278	2.3736	up	1.53651e-07	3.63682	up	-0.711178	-0.730542	-0.834487	-0.707126	0.292874	1.29287	2.29287	-0.786813	-0.717065	0.14544	0.21087	1.22445	1.38293	1.3927	0.859632	1.21492	-0.350585	0.924119	0.42754	0.188382	0.623429	7	BLOCK1	jgi|Trire2|65102|e_gw1.15.194.1	7
Unknown gene	TRIRE2_75998	0.00506312	2.64329	up	0.0238321	2.09033	up	0.0286461	2.00822	up	0.0132495	2.27184	up	-0.226111	-0.527013	-0.826996	-2.3145	-1.3145	-0.314502	0.685498	-0.894754	-0.560954	0.510987	0.777641	0.743195	0.618619	0.249166	0.508618	0.430791	0.334839	0.0769377	0.0191984	0.402356	0.594453	7	BLOCK1	jgi|Trire2|75998|estExt_GeneWisePlus.C_40635	7
Unknown gene	TRIRE2_110418	0.000100775	2.08267	up	9.39789e-05	2.02344	up	0.000122834	2.31052	up	0.000419053	2.15426	up	-0.539844	-0.260497	-0.571627	-0.960032	0.0399685	1.03997	2.03997	-0.713872	-1.10984	0.477818	0.166227	0.489719	0.936228	0.337864	0.00595284	0.980718	0.320565	0.28182	0.399057	0.287591	0.322237	7	BLOCK1	jgi|Trire2|110418|fgenesh5_pg.C_scaffold_20000077	7
